# Supplementary material for: 2-(Morpholinium-4-yl)ethyl­ammonium sulfate methanol monosolvate
Source: Acta Crystallogr Sect E Struct Rep Online. 2010 Mar 27;66(Pt 4):o951. doi: 10.1107/S1600536810010846 (PMC2984010; doi:10.1107/S1600536810010846)
Supplement: Supplementary file 2 [file e-66-0o951-Isup2.hkl]

# 
# h,k,l, Fc-squared, Fo-squared, sigma(Fo-squared) and status flag 
# 
data_I
_shelx_title ' A in P2(1)/c' 
_shelx_refln_list_code          4 
_shelx_F_calc_maximum      164.48 
_exptl_crystal_F_000       560.00 
_reflns_d_resolution_high  0.7828 
 
loop_ 
 _symmetry_equiv_pos_as_xyz 
 'x, y, z' 
 '-x, y+1/2, -z+1/2' 
 '-x, -y, -z' 
 'x, -y-1/2, z-1/2' 
 
_cell_length_a    15.5926 
_cell_length_b     8.5729 
_cell_length_c     9.4827 
_cell_angle_alpha  90.000 
_cell_angle_beta  106.395 
_cell_angle_gamma  90.000 
 
_shelx_F_squared_multiplier     1.000 
 
loop_ 
 _refln_index_h 
 _refln_index_k 
 _refln_index_l 
 _refln_F_squared_calc 
 _refln_F_squared_meas 
 _refln_F_squared_sigma 
 _refln_observed_status 
   2   0   0     3048.09     3165.14    199.16 o 
   4   0   0    13070.86    12770.25    795.82 o 
   5   0   0      589.94      712.58     46.92 o 
   6   0   0      716.53      872.20     37.86 o 
   7   0   0     1712.81     1564.34     74.72 o 
   8   0   0     3846.20     3659.24    154.93 o 
   9   0   0     1415.67     1540.02     66.53 o 
  10   0   0      184.83      177.36     16.14 o 
  11   0   0      489.79      545.75     39.95 o 
  12   0   0      115.53       98.21     11.81 o 
  13   0   0       72.10       86.47     11.65 o 
  14   0   0      646.95      663.71     49.49 o 
  15   0   0        0.16       -3.92      4.52 o 
  16   0   0      172.83      193.71     20.92 o 
  17   0   0        3.98        8.65      6.58 o 
  18   0   0      100.97       78.25     14.90 o 
  19   0   0        3.97       -0.88      7.58 o 
   1   1   0      889.39     1050.43     60.94 o 
   2   1   0      987.26     1370.09    130.74 o 
   3   1   0       90.72       97.55      5.68 o 
   4   1   0      194.01      181.94     11.23 o 
   5   1   0      631.91      615.45     29.01 o 
   6   1   0      242.77      199.78     11.04 o 
   7   1   0     1943.54     1961.41    138.91 o 
   8   1   0       69.89       79.83      7.19 o 
   9   1   0      260.91      246.45     14.22 o 
  10   1   0       90.82      101.02      6.35 o 
  11   1   0        6.15       17.66      5.00 o 
  12   1   0      252.95      241.62     15.22 o 
  13   1   0       76.43       90.00      8.49 o 
  14   1   0       12.00       16.15      3.88 o 
  15   1   0       21.82       32.84      6.45 o 
  16   1   0        1.35        2.02      3.79 o 
  17   1   0        0.49       -1.70      4.00 o 
  18   1   0        2.69        3.98      4.88 o 
  19   1   0       63.61       72.98     10.86 o 
   0   2   0    12580.82    14069.91    795.39 o 
   2   2   0     5670.44     5805.32    201.47 o 
   3   2   0      857.60      962.99     34.88 o 
   5   2   0      336.24      376.80     18.98 o 
   6   2   0     1582.45     1735.25     70.43 o 
   7   2   0      162.28      179.66     10.77 o 
   8   2   0      141.22      189.28      8.62 o 
   9   2   0       17.55       20.20      3.80 o 
  10   2   0       43.49       34.65      7.89 o 
  11   2   0      434.35      475.15     28.71 o 
  12   2   0       89.27       97.44      7.15 o 
  13   2   0        4.28        1.98      2.78 o 
  14   2   0       93.64       79.91      8.83 o 
  15   2   0        1.60        0.40      2.92 o 
  16   2   0       28.87       29.62      6.47 o 
  17   2   0        6.71        6.04      4.62 o 
  18   2   0        5.95       11.18      6.90 o 
   2   3   0       21.66       13.74      4.37 o 
   3   3   0      192.87      160.65      8.36 o 
   4   3   0     1229.43      559.18     38.41 o 
   5   3   0      871.71      911.07     44.39 o 
   7   3   0       93.00       91.13      6.99 o 
   8   3   0      658.13      727.28     51.60 o 
   9   3   0     1410.24     1552.22     72.32 o 
  10   3   0      375.52      438.83     23.65 o 
  11   3   0        0.62       -1.52      1.81 o 
  12   3   0      344.47      352.51     20.75 o 
  13   3   0       47.91       59.16      7.65 o 
  14   3   0        0.74        0.35      3.09 o 
  15   3   0       60.38       74.86      7.47 o 
  16   3   0      104.48      100.67      8.76 o 
  17   3   0      116.00      125.60     10.10 o 
  18   3   0       20.44       26.68      7.23 o 
   0   4   0        6.37        3.16      2.54 o 
   1   4   0     1250.61     1313.94     85.48 o 
   4   4   0     1208.76     1206.54     48.46 o 
   6   4   0      741.50      418.14     29.02 o 
   7   4   0        0.52        0.36      1.40 o 
   8   4   0        5.40        6.37      2.82 o 
   9   4   0      338.10      374.28     20.88 o 
  10   4   0     1911.17     2120.91     98.23 o 
  11   4   0      300.56      338.62     32.38 o 
  12   4   0       76.41       99.01     13.42 o 
  13   4   0      129.93      166.77     12.96 o 
  14   4   0      188.30      242.67     13.83 o 
  15   4   0       40.22       45.83      6.47 o 
  16   4   0        0.24       -0.76      3.26 o 
  17   4   0       78.90      109.35     12.61 o 
   1   5   0      563.34      619.95     58.16 o 
   2   5   0       82.57       62.56      4.48 o 
   3   5   0     2687.59     1973.68     81.96 o 
   4   5   0       32.23       19.86      7.22 o 
   5   5   0      561.17      610.55     30.75 o 
   6   5   0      133.93      136.60      9.66 o 
   7   5   0      156.33      174.38     11.54 o 
   8   5   0      113.31      121.17      9.26 o 
   9   5   0       94.48      120.97      9.57 o 
  10   5   0        0.01        0.01      2.16 o 
  11   5   0       39.16       58.50      7.17 o 
  12   5   0        3.99        3.82      2.73 o 
  13   5   0       15.16        8.67      3.15 o 
  14   5   0       13.41       18.26      3.85 o 
  15   5   0        3.31        7.49      4.65 o 
  16   5   0       12.97       19.53      5.45 o 
  17   5   0        8.98        9.20      7.29 o 
   0   6   0      295.60      295.94     22.44 o 
   1   6   0       42.72       41.61      3.49 o 
   2   6   0      155.68      113.24      6.92 o 
   3   6   0        1.60        1.90      2.23 o 
   7   6   0      253.57      271.89     16.71 o 
   8   6   0      181.26      143.68     16.26 o 
   9   6   0       10.29       14.05      4.28 o 
  10   6   0      110.45      144.13     11.36 o 
  11   6   0       18.25       10.35      6.99 o 
  12   6   0        8.78        5.67      3.06 o 
  13   6   0        4.40        9.60      3.99 o 
  14   6   0       37.57       52.47      9.16 o 
  15   6   0       53.23       68.53     10.71 o 
   1   7   0      323.93      155.99     15.14 o 
   3   7   0       44.53       23.93      8.24 o 
   4   7   0       13.75       11.50      2.40 o 
   8   7   0       14.98       20.22      5.37 o 
   9   7   0      173.91      229.00     16.48 o 
  10   7   0        0.17       -0.12      2.76 o 
  11   7   0        8.62       10.68      4.44 o 
  12   7   0      101.94      149.56     13.78 o 
  13   7   0       93.72      140.97     14.21 o 
  14   7   0        0.07       -0.86      2.84 o 
   1   8   0      298.98      120.53     13.79 o 
   2   8   0        5.45        2.17      2.16 o 
   4   8   0       23.70       12.18     11.31 o 
   5   8   0       40.03       42.07      7.70 o 
   6   8   0        0.06       -0.38      2.93 o 
   7   8   0        6.70        4.66      5.68 o 
   8   8   0       39.08       23.96     11.08 o 
  10   8   0        0.03        3.05      3.50 o 
  11   8   0        2.42        2.11      3.41 o 
  12   8   0        0.70        6.62      3.98 o 
  13   8   0       33.93       54.86     10.60 o 
   2   9   0        0.03       -1.65      3.06 o 
   3   9   0        4.23        1.85      2.79 o 
   4   9   0        3.77        2.75      3.91 o 
   5   9   0       26.02       24.95     14.75 o 
   6   9   0        0.58       -1.87      2.99 o 
   7   9   0       27.16       18.29     15.59 o 
   8   9   0       55.63       43.21     30.39 o 
   9   9   0       56.72       92.41     14.21 o 
  10   9   0        0.03        0.26      4.55 o 
   1  10   0        3.35        1.49      3.63 o 
   2  10   0       34.60        5.09      5.89 o 
   5  10   0        1.81        1.50      3.20 o 
   6  10   0       10.71        6.23      3.97 o 
   7  10   0       18.97       14.18      9.90 o 
 -19   1   1        0.16       -0.25      4.44 o 
 -18   1   1       54.67       60.06      9.10 o 
 -17   1   1       20.48       27.58      6.99 o 
 -16   1   1        4.88        5.20      4.79 o 
 -15   1   1       14.66       17.93      4.94 o 
 -14   1   1      160.45      160.44     12.03 o 
 -13   1   1       69.89       60.28      7.19 o 
 -12   1   1       57.09       75.46      7.26 o 
 -11   1   1      145.61      183.38     12.04 o 
 -10   1   1     1185.18     1176.65     55.66 o 
  -9   1   1      213.27      281.81     15.69 o 
  -8   1   1     1381.50     1406.25     64.87 o 
  -7   1   1     2737.43     2653.78    119.26 o 
  -6   1   1     1106.87     1206.56     55.33 o 
  -5   1   1      514.34      630.17     29.72 o 
  -4   1   1     3619.95     3607.82    160.26 o 
  -3   1   1     6420.69     6266.20    276.76 o 
  -1   1   1      501.09      599.33     20.25 o 
   0   1   1       17.43        6.93      0.83 o 
   1   1   1     4373.88     5211.01    310.75 o 
   2   1   1      835.06      930.63     39.85 o 
   3   1   1     1075.59     1193.97     36.58 o 
   4   1   1     1026.90     1108.76     34.29 o 
   5   1   1     1600.45     1569.98     42.58 o 
   6   1   1      716.44      784.77     22.10 o 
   7   1   1       63.23       47.67      2.58 o 
   8   1   1      377.36      371.95     11.57 o 
   9   1   1      875.56      886.51     25.35 o 
  10   1   1      505.08      434.26     15.37 o 
  11   1   1      533.39      483.34     20.61 o 
  12   1   1        0.49        3.62      2.37 o 
  13   1   1       32.36       31.29      4.59 o 
  14   1   1       25.28       27.12      5.92 o 
  15   1   1      125.79       99.14     10.03 o 
  16   1   1      155.70      158.36     13.31 o 
  17   1   1       45.98       33.77      7.50 o 
  18   1   1       58.65       65.09     10.08 o 
 -19   2   1       80.36       98.73     11.91 o 
 -18   2   1       41.81       39.90      7.73 o 
 -17   2   1        5.42       10.61      4.89 o 
 -16   2   1       59.79       65.46      8.58 o 
 -15   2   1       96.99      112.19     10.16 o 
 -14   2   1      418.75      459.34     25.98 o 
 -13   2   1       15.81       32.95      6.99 o 
 -12   2   1      459.79      524.81     27.95 o 
 -11   2   1      658.13      745.03     37.33 o 
 -10   2   1       53.75       52.18      5.81 o 
  -9   2   1     1021.48     1107.49     52.39 o 
  -8   2   1      406.06      379.19     19.92 o 
  -7   2   1        3.76        0.75      1.23 o 
  -6   2   1     1497.96     1589.49     79.51 o 
  -5   2   1       17.69       22.72      2.88 o 
  -4   2   1     1939.62     1916.32     67.69 o 
  -2   2   1    19276.91    18204.05    733.57 o 
  -1   2   1     1871.12     1951.96     77.66 o 
   0   2   1     4597.07     4874.53    160.63 o 
   1   2   1     1057.07     1157.58     52.17 o 
   2   2   1    18837.25    18478.44    623.86 o 
   3   2   1       63.51      107.46      5.35 o 
   4   2   1      481.06      527.27     20.93 o 
   5   2   1        0.19        2.32      1.06 o 
   7   2   1      910.73      913.39     29.42 o 
   8   2   1      268.35      273.91     10.54 o 
   9   2   1      505.04      468.86     16.54 o 
  10   2   1      232.34      212.16      8.95 o 
  11   2   1       30.77       30.11      3.26 o 
  12   2   1     1199.08     1132.14     56.03 o 
  13   2   1      180.53      196.94     11.21 o 
  14   2   1        1.66        2.21      2.81 o 
  15   2   1       22.37       27.05      5.07 o 
  16   2   1      313.90      320.39     21.24 o 
  17   2   1       19.83       28.55      7.47 o 
  18   2   1        3.35        9.29      5.62 o 
 -18   3   1       26.74       34.95      7.96 o 
 -17   3   1        2.24       -1.04      3.81 o 
 -16   3   1       16.42       18.27      5.65 o 
 -15   3   1        0.30        1.25      3.56 o 
 -14   3   1       49.18       52.00      7.44 o 
 -13   3   1      131.62      123.96     10.48 o 
 -12   3   1      114.52      120.43      9.97 o 
 -11   3   1      454.12      529.24     28.07 o 
 -10   3   1      289.91      320.51     18.34 o 
  -9   3   1       14.01        6.32      3.11 o 
  -8   3   1       21.58       27.89      4.19 o 
  -7   3   1      208.35      232.22     13.47 o 
  -6   3   1       66.96       72.58      6.98 o 
  -5   3   1      975.55     1048.01     42.65 o 
  -4   3   1     1482.07     1754.80     63.02 o 
  -3   3   1     2528.85     2770.66    124.98 o 
  -2   3   1      965.75     1161.32     39.40 o 
  -1   3   1     1217.59     1313.18     44.37 o 
   0   3   1     1044.34     1102.81     37.62 o 
   1   3   1     2016.51     2011.58    144.69 o 
   2   3   1     2048.48     2100.78     72.77 o 
   3   3   1      106.18      113.66      5.93 o 
   4   3   1     1598.77     1818.74     65.91 o 
   5   3   1      794.82      970.02     36.48 o 
   6   3   1       17.05       25.61      3.04 o 
   7   3   1       85.77       92.98      6.56 o 
   8   3   1       19.23       23.16      3.45 o 
   9   3   1       98.23      112.41      6.00 o 
  10   3   1       18.62       17.52      2.94 o 
  11   3   1       99.86      110.14      7.67 o 
  12   3   1       61.69       46.03      4.35 o 
  13   3   1       43.61       47.23      5.60 o 
  14   3   1       92.32       89.51      7.70 o 
  15   3   1        0.28        2.37      2.91 o 
  16   3   1       17.79       29.16      5.58 o 
  17   3   1       27.24       30.94     10.08 o 
 -18   4   1       18.75       25.42      6.20 o 
 -17   4   1       12.20       14.22      5.76 o 
 -16   4   1       11.28       13.75      5.65 o 
 -15   4   1        5.84        8.80      4.78 o 
 -14   4   1       11.16       13.01      4.82 o 
 -13   4   1       89.83       89.11      9.14 o 
 -12   4   1       24.17       29.71      7.45 o 
 -11   4   1       79.14      104.56      9.19 o 
 -10   4   1       34.82       53.26      6.41 o 
  -9   4   1      629.87      713.67     35.97 o 
  -8   4   1       28.78       38.57      5.11 o 
  -7   4   1        7.62        6.06      3.58 o 
  -6   4   1      586.60      478.06     28.17 o 
  -4   4   1      191.39      133.70      9.13 o 
  -3   4   1      212.24      169.96     10.02 o 
  -2   4   1     1912.99     2131.03     71.49 o 
  -1   4   1      397.10      377.84     17.92 o 
   0   4   1      517.81      567.01     20.54 o 
   1   4   1      317.45      225.66     38.81 o 
   2   4   1     1200.69      713.30     79.70 o 
   3   4   1      109.36      115.29      6.32 o 
   4   4   1      581.87      605.89     24.01 o 
   5   4   1       60.85       51.12      5.03 o 
   6   4   1      532.07      602.59     27.13 o 
   7   4   1       20.40       25.71      3.35 o 
   8   4   1        3.61        1.49      1.38 o 
   9   4   1      195.13      215.41     13.03 o 
  10   4   1       42.36       52.31      5.04 o 
  11   4   1       27.22       23.31      3.48 o 
  12   4   1       66.18       71.80      6.69 o 
  13   4   1       59.90       50.20      4.67 o 
  14   4   1       18.72       24.96      4.81 o 
  15   4   1        0.04        1.28      3.08 o 
  16   4   1       93.68       88.46      8.66 o 
  17   4   1        0.37        1.91      3.57 o 
 -17   5   1       15.69       24.78      6.00 o 
 -16   5   1       30.02       42.52      8.34 o 
 -15   5   1        1.23        1.98      3.72 o 
 -14   5   1      177.30      187.37     14.48 o 
 -13   5   1      227.51      245.66     16.90 o 
 -12   5   1       65.72       81.88      8.74 o 
 -11   5   1      351.64      431.57     24.58 o 
 -10   5   1      526.43      671.46     34.88 o 
  -9   5   1       25.82       27.22      5.71 o 
  -8   5   1       15.51       14.50      3.19 o 
  -7   5   1      130.97      158.04     10.87 o 
  -6   5   1       63.44       72.82      5.26 o 
  -4   5   1      105.57       83.35      6.63 o 
  -3   5   1       49.77       34.85      4.07 o 
  -2   5   1      759.67      660.91     43.13 o 
  -1   5   1       21.51       19.75      3.31 o 
   0   5   1     1032.07      968.43     47.86 o 
   1   5   1      263.08      210.57     33.49 o 
   2   5   1      639.69      620.23     28.05 o 
   3   5   1      627.82      605.06     23.82 o 
   4   5   1       11.04        9.42      2.87 o 
   5   5   1       74.35       63.65      5.08 o 
   6   5   1        3.06        3.53      1.71 o 
   7   5   1      355.12      389.58     24.36 o 
   8   5   1      200.76      236.12     11.99 o 
   9   5   1      200.53      206.44     11.13 o 
  10   5   1       63.87       70.96      7.75 o 
  11   5   1      386.94      443.61     17.30 o 
  12   5   1       96.72       78.38      6.11 o 
  13   5   1        0.15        4.16      2.49 o 
  14   5   1       85.56       76.68      9.71 o 
  15   5   1       33.13       36.66      7.56 o 
  16   5   1        0.67       -1.95      3.77 o 
 -16   6   1       17.42       28.43      6.03 o 
 -15   6   1       49.76       57.40      8.51 o 
 -14   6   1       40.20       46.98      7.59 o 
 -13   6   1       10.02       13.55      4.99 o 
 -12   6   1      128.27      154.56     12.39 o 
 -11   6   1       99.88      124.62     10.69 o 
 -10   6   1       30.38       37.37      7.42 o 
  -9   6   1        3.42        4.78      2.87 o 
  -7   6   1       23.76       13.92      5.47 o 
  -6   6   1        9.40       10.17      2.72 o 
  -5   6   1       56.47       35.61      4.80 o 
  -3   6   1        2.19        1.85      1.41 o 
  -2   6   1      203.72      147.00     22.21 o 
  -1   6   1      169.12       82.19      9.44 o 
   0   6   1       52.89       25.55      7.09 o 
   1   6   1        0.16        0.66      1.36 o 
   3   6   1      324.81      289.45     14.89 o 
   4   6   1       64.44       33.48     12.23 o 
   5   6   1       10.83       18.27      4.25 o 
   6   6   1       91.11      102.69     10.03 o 
   7   6   1      121.24      126.32     10.42 o 
   8   6   1       20.36        5.77      4.36 o 
   9   6   1       47.82       51.23      7.44 o 
  10   6   1      111.37      111.54     10.31 o 
  11   6   1       11.51       14.35      3.89 o 
  12   6   1      168.66      222.56     16.27 o 
  13   6   1        4.65        3.70      3.78 o 
  14   6   1        0.56        2.96      2.74 o 
  15   6   1        2.63        2.94      4.79 o 
 -15   7   1       17.82       43.52     10.00 o 
 -14   7   1       28.30       63.58     14.00 o 
 -12   7   1       18.14        6.36     11.55 o 
 -11   7   1        0.00       -0.19      2.57 o 
 -10   7   1       15.33        9.42      6.87 o 
  -9   7   1       46.85       41.45     10.95 o 
  -7   7   1        0.04       -0.67      2.03 o 
  -6   7   1        6.30        4.16      3.01 o 
  -5   7   1        9.31        5.04      3.01 o 
  -4   7   1       89.60       46.18      9.03 o 
  -3   7   1       42.39       16.02     13.39 o 
  -2   7   1        6.52        3.46      2.35 o 
  -1   7   1        4.32        1.18      1.85 o 
   0   7   1        0.22        0.64      1.46 o 
   4   7   1       13.29        8.50     11.36 o 
   5   7   1       24.27       33.58      7.25 o 
   6   7   1        0.01       -0.62      2.02 o 
   7   7   1       57.43       89.60      9.00 o 
   8   7   1        8.42        7.64      3.13 o 
   9   7   1        2.78        3.18      2.83 o 
  10   7   1        0.95       -1.45      2.43 o 
  11   7   1       37.67       46.09      7.56 o 
  12   7   1       14.56       14.51      5.25 o 
  13   7   1       32.31       63.25     11.78 o 
  14   7   1       23.42       43.39      9.17 o 
 -13   8   1       12.25       25.81     14.02 o 
 -10   8   1        3.93       -1.74      5.25 o 
  -6   8   1        2.99        0.21      4.42 o 
  -3   8   1        1.35       -0.69      2.26 o 
  -2   8   1       18.01        4.75      3.24 o 
  -1   8   1        3.22        1.30      2.98 o 
   0   8   1        7.14       -0.43      3.77 o 
   1   8   1        0.38        0.67      1.83 o 
   2   8   1       92.47       36.50     14.34 o 
   3   8   1       28.97       20.98      6.64 o 
   4   8   1       24.96       21.27      9.23 o 
   6   8   1       89.62       88.44     11.17 o 
   7   8   1        1.05        0.16      3.07 o 
   8   8   1       33.45       45.88      7.36 o 
   9   8   1       94.39      130.44     15.54 o 
  10   8   1      101.62       59.21      8.88 o 
  11   8   1        3.83        8.86      3.82 o 
  12   8   1       54.64       80.94     11.41 o 
 -11   9   1       12.49        3.30     15.41 o 
 -10   9   1       36.99       59.94     13.71 o 
  -9   9   1       13.06        8.16      7.56 o 
  -8   9   1       20.82       11.51     10.45 o 
  -6   9   1       24.25       14.18      6.95 o 
  -5   9   1        1.29       -2.13      2.48 o 
  -1   9   1       11.26       -1.84      3.06 o 
   1   9   1        7.33        2.19      3.28 o 
   2   9   1       22.79       13.94      4.55 o 
   3   9   1       15.39       12.06     10.15 o 
   4   9   1       64.78       65.43      8.77 o 
   5   9   1       18.36        8.51      6.12 o 
   6   9   1        0.69       -0.53      3.26 o 
   7   9   1       62.66       91.18     12.72 o 
   8   9   1       22.73       16.10     18.65 o 
   9   9   1        1.99       -2.60      3.87 o 
  10   9   1       15.96       15.09      9.03 o 
  -8  10   1        0.72        1.15      4.06 o 
  -7  10   1        1.96       -0.36      3.97 o 
  -6  10   1        0.05        1.82      3.53 o 
  -5  10   1        1.34        0.43      5.68 o 
  -4  10   1        0.51        0.48      4.94 o 
  -3  10   1        5.95       -1.02      5.49 o 
  -2  10   1        5.02       -1.81      4.78 o 
   0  10   1        2.64       -0.26      3.40 o 
   1  10   1        7.77        1.58      3.73 o 
   2  10   1        5.44        1.52      5.28 o 
   3  10   1        0.05       -2.66      4.56 o 
   4  10   1        0.02       -1.64      5.11 o 
   5  10   1        3.79        3.83      3.36 o 
   6  10   1        0.87        2.61      3.47 o 
   7  10   1        1.49        0.03      3.61 o 
 -19   0   2        0.41       -1.09      5.61 o 
 -18   0   2       38.14       43.33     11.05 o 
 -17   0   2       65.03       69.12     12.60 o 
 -16   0   2       76.82       64.25     11.55 o 
 -15   0   2       67.85       51.84      9.98 o 
 -14   0   2      340.57      337.75     28.33 o 
 -13   0   2      618.68      742.96     53.38 o 
 -12   0   2      489.67      504.44     38.03 o 
 -11   0   2     1509.41     1740.38    114.47 o 
  -7   0   2        0.17       -1.61      0.98 o 
  -2   0   2    24949.63    21851.02   1104.44 o 
  -1   0   2     2206.68     2074.80    118.51 o 
   0   0   2    27053.38    23629.01    952.90 o 
   1   0   2     8016.30     7895.19    318.28 o 
   2   0   2     7005.64     7163.78    288.94 o 
   3   0   2      442.73      494.42     21.31 o 
   4   0   2      226.06      183.07      7.59 o 
   5   0   2      429.88      350.57     15.82 o 
   6   0   2      216.13      189.44      8.14 o 
   7   0   2       82.22       58.50      5.77 o 
   8   0   2      630.53      554.46     33.76 o 
   9   0   2     1413.81     1413.37     50.72 o 
  10   0   2      294.88      248.57     14.34 o 
  11   0   2      204.34      167.93     11.09 o 
  12   0   2      323.53      289.12     25.38 o 
  13   0   2        1.05       -4.21      4.33 o 
  14   0   2     1649.26     1466.83    100.87 o 
  15   0   2      132.25      125.07     16.21 o 
  16   0   2       29.39       24.08      9.89 o 
  17   0   2        2.90        0.55      6.70 o 
 -19   1   2       13.90        8.78      5.32 o 
 -18   1   2       32.52       24.66      6.38 o 
 -17   1   2        3.52       -1.59      3.04 o 
 -16   1   2       15.18       13.95      4.79 o 
 -15   1   2       20.71       20.06      5.20 o 
 -14   1   2       21.99       27.16      5.63 o 
 -13   1   2       61.37       90.18      8.40 o 
 -12   1   2      551.64      560.73     29.34 o 
 -11   1   2       15.21       11.01      3.32 o 
 -10   1   2        0.32        2.51      1.59 o 
  -9   1   2      409.52      447.78     23.21 o 
  -3   1   2     2517.88     2291.69     80.73 o 
  -2   1   2       84.56      113.45      4.08 o 
   1   1   2      925.18      871.48     35.68 o 
   4   1   2       22.63       17.31      2.10 o 
   5   1   2      544.80      526.14     32.55 o 
   6   1   2      219.54      242.29     10.62 o 
   7   1   2      415.62      330.06     17.46 o 
   8   1   2        3.78        4.03      1.07 o 
   9   1   2      105.16       89.17      4.15 o 
  10   1   2      181.68      200.13      8.44 o 
  11   1   2      112.52      113.56      7.45 o 
  12   1   2        6.28        4.11      2.67 o 
  13   1   2       20.52       19.79      5.39 o 
  14   1   2        0.01       -0.13      3.53 o 
  15   1   2        1.42        3.78      4.26 o 
  16   1   2        6.20       11.48      5.27 o 
  17   1   2       45.62       30.16      7.77 o 
 -19   2   2        5.15        6.73      5.22 o 
 -18   2   2        0.28        4.11      4.09 o 
 -17   2   2        1.84        4.94      3.66 o 
 -16   2   2       31.03       34.34      6.80 o 
 -15   2   2       44.52       39.94      6.81 o 
 -14   2   2        3.75        2.49      3.41 o 
 -13   2   2      540.73      677.23     35.18 o 
 -12   2   2      170.95      198.42     13.33 o 
 -11   2   2      548.33      562.60     29.24 o 
 -10   2   2       38.28       41.13      5.26 o 
  -9   2   2        5.05        3.79      3.44 o 
  -8   2   2      218.48      211.59     12.54 o 
  -7   2   2        0.42        0.16      1.11 o 
  -6   2   2        8.95       11.52      5.39 o 
  -5   2   2     1334.66      700.79     40.62 o 
  -3   2   2      276.42      297.97     17.93 o 
  -2   2   2      549.97      583.04     24.78 o 
  -1   2   2       45.09       55.16      3.08 o 
   0   2   2      138.19      140.65      6.06 o 
   1   2   2      409.76      559.04     17.70 o 
   2   2   2      396.95      525.23     27.25 o 
   3   2   2     2372.04     2745.26    123.56 o 
   4   2   2       85.08       75.91      4.69 o 
   5   2   2      282.57      280.04     10.23 o 
   6   2   2        1.61        4.32      1.29 o 
   7   2   2      396.00      361.44     13.03 o 
   8   2   2        0.71        1.62      1.26 o 
   9   2   2       34.52       28.47      2.96 o 
  10   2   2      209.95      182.77      8.13 o 
  11   2   2      302.51      305.03     12.13 o 
  12   2   2      446.08      387.63     22.11 o 
  13   2   2       69.93       48.13      5.59 o 
  14   2   2      223.00      199.27     11.78 o 
  15   2   2        1.81        5.16      4.32 o 
  16   2   2        5.90        3.82      4.71 o 
  17   2   2        0.86       -3.11      3.94 o 
 -19   3   2       35.64       52.99      9.28 o 
 -18   3   2       54.94       76.71     10.26 o 
 -17   3   2        3.27        4.13      3.96 o 
 -16   3   2      218.51      235.54     16.92 o 
 -15   3   2       54.49       83.83      9.50 o 
 -14   3   2      212.63      246.12     16.50 o 
 -13   3   2        0.59        0.84      2.24 o 
 -12   3   2      690.44      727.82     37.29 o 
 -11   3   2       49.95       53.05      6.47 o 
 -10   3   2       56.34       60.19      6.58 o 
  -9   3   2      448.70      500.12     26.15 o 
  -8   3   2     2798.27     3212.26    145.09 o 
  -6   3   2      121.51      146.95      7.36 o 
  -5   3   2      184.66      207.13     10.57 o 
  -3   3   2      225.93      170.96     13.77 o 
  -2   3   2      224.46      199.86      8.85 o 
  -1   3   2      967.17      930.24     32.34 o 
   0   3   2      422.05      401.43     15.01 o 
   1   3   2       34.98       33.75      3.49 o 
   2   3   2      281.08      301.50     23.21 o 
   3   3   2        0.19        1.13      0.83 o 
   4   3   2     2497.69     1637.44    104.06 o 
   5   3   2      631.64      750.61     28.38 o 
   6   3   2      489.23      522.99     21.29 o 
   7   3   2     1067.08      979.64     31.77 o 
   8   3   2       21.39       23.30      2.75 o 
   9   3   2      485.65      441.51     16.08 o 
  10   3   2      419.17      464.42     17.00 o 
  11   3   2       21.32       23.38      3.24 o 
  12   3   2      108.24      115.46      6.51 o 
  13   3   2      250.64      212.71     12.08 o 
  14   3   2       49.72       35.26      5.31 o 
  15   3   2       11.44        4.38      3.45 o 
  16   3   2        2.22        1.38      3.34 o 
  17   3   2      219.92      195.17     39.98 o 
 -18   4   2        3.95        6.81      5.00 o 
 -17   4   2       74.86      112.66     11.89 o 
 -16   4   2       89.29      119.72     11.52 o 
 -15   4   2        0.13        3.00      3.59 o 
 -14   4   2      142.49      167.69     13.15 o 
 -13   4   2      345.43      425.32     24.62 o 
 -12   4   2      699.18      879.61     44.50 o 
 -11   4   2      368.13      450.03     25.07 o 
 -10   4   2      107.27      134.38     10.33 o 
  -9   4   2     1047.72     1239.47     59.23 o 
  -8   4   2      193.26      235.05     14.45 o 
  -7   4   2        1.86        6.91      2.14 o 
  -6   4   2      148.65      185.06     15.90 o 
  -5   4   2      425.72      209.38     16.95 o 
  -4   4   2        6.72        5.44      1.64 o 
  -3   4   2        5.81       10.93      1.74 o 
  -2   4   2      645.13      720.11     25.46 o 
  -1   4   2      221.32      269.89     13.41 o 
   0   4   2      990.11     1104.71     38.15 o 
   1   4   2      178.65      180.79      7.01 o 
   2   4   2      146.78      211.90      7.78 o 
   3   4   2        3.63        3.30      1.04 o 
   4   4   2     1511.95     1851.06     57.11 o 
   5   4   2     1052.21     1164.32     66.29 o 
   6   4   2       23.95       40.53      4.22 o 
   7   4   2        8.53       12.43      2.23 o 
   8   4   2      454.21      395.99     14.76 o 
   9   4   2      343.09      288.11     11.65 o 
  10   4   2      291.58      289.65     11.89 o 
  11   4   2      273.69      250.58     10.82 o 
  12   4   2      120.84      121.68      6.92 o 
  13   4   2       14.95       11.18      4.90 o 
  14   4   2        1.95        5.23      3.89 o 
  15   4   2        7.34        8.89      4.58 o 
  16   4   2       57.11       67.37      9.59 o 
 -17   5   2       39.10       62.77      9.90 o 
 -16   5   2        0.01        1.19      3.87 o 
 -15   5   2        0.13       -1.21      3.36 o 
 -14   5   2       34.48       46.41      7.67 o 
 -13   5   2        6.12        6.48      5.07 o 
 -12   5   2        4.00        0.61      2.41 o 
 -11   5   2       46.10       57.98      7.39 o 
 -10   5   2       46.43       41.16      8.35 o 
  -9   5   2      158.29      112.33     13.43 o 
  -8   5   2        2.73        4.19      2.22 o 
  -7   5   2       94.85       37.44      7.32 o 
  -6   5   2      152.45      140.59      6.92 o 
  -5   5   2      994.06      865.47     63.95 o 
  -4   5   2       47.69       57.40      4.83 o 
  -3   5   2       19.10       22.44      3.15 o 
  -2   5   2       59.34       60.26      6.44 o 
  -1   5   2      285.90      305.58     15.09 o 
   0   5   2       17.35       20.19      3.12 o 
   1   5   2       20.75       10.75      3.16 o 
   3   5   2      962.39     1238.61     88.20 o 
   4   5   2      253.65      263.74     12.23 o 
   5   5   2      168.60      174.06     10.72 o 
   6   5   2        0.16        0.10      1.96 o 
   7   5   2       11.90       21.75      3.89 o 
   8   5   2        1.02        0.11      2.06 o 
   9   5   2        6.42       11.27      3.97 o 
  10   5   2       11.39       24.10      4.06 o 
  11   5   2       61.98       65.88      6.17 o 
  12   5   2        1.98        2.74      2.45 o 
  13   5   2        0.25       -2.15      2.26 o 
  14   5   2        1.03        1.66      3.87 o 
  15   5   2        3.02        0.93      4.36 o 
 -16   6   2       57.18       39.98     10.65 o 
 -15   6   2        0.31       -0.23      2.78 o 
 -14   6   2        0.83       -1.03      2.43 o 
 -13   6   2       23.99       33.31      6.28 o 
 -12   6   2        0.34        1.32      2.34 o 
 -11   6   2        5.06        2.80      2.57 o 
 -10   6   2       42.95       31.68      6.84 o 
  -9   6   2      451.05      554.98     30.15 o 
  -8   6   2        0.50       -0.46      1.83 o 
  -5   6   2       59.19       30.12      4.44 o 
  -4   6   2      121.82      189.17     10.27 o 
  -2   6   2      291.69      254.92     13.29 o 
  -1   6   2        0.64        1.56      1.36 o 
   0   6   2      178.72      171.42      9.91 o 
   1   6   2      271.82      247.82     13.22 o 
   2   6   2      632.87      575.68     35.59 o 
   3   6   2       23.37       11.38      9.86 o 
   5   6   2      257.54      251.11     12.35 o 
   6   6   2       62.09       48.03      5.48 o 
   7   6   2       75.53       70.08      6.29 o 
   8   6   2      211.29      205.32     16.83 o 
   9   6   2      110.57       91.87      7.40 o 
  10   6   2        2.93        5.32      2.73 o 
  11   6   2        0.03        1.74      2.46 o 
  12   6   2        3.35        7.49      3.00 o 
  13   6   2        0.05        0.64      2.76 o 
  14   6   2        5.42        7.94      4.31 o 
 -15   7   2        1.91       -1.16      3.16 o 
 -14   7   2       65.07       61.37     11.77 o 
 -13   7   2        1.50       -0.87      3.30 o 
 -10   7   2        1.45        2.15      2.93 o 
  -8   7   2       35.19       33.15      5.67 o 
  -7   7   2        0.10       -0.06      2.31 o 
  -2   7   2      118.37       71.06     12.76 o 
  -1   7   2      254.31      194.04     20.29 o 
   0   7   2      209.98      173.47     25.97 o 
   1   7   2      127.08       48.46      8.15 o 
   4   7   2      202.38      208.89     13.00 o 
   5   7   2        1.46        2.54      2.66 o 
   6   7   2       14.16       19.14      4.86 o 
   7   7   2      162.90      149.29     10.75 o 
   8   7   2        8.70        6.33      3.10 o 
   9   7   2       51.07       58.11      6.47 o 
  10   7   2       41.96       42.29      7.73 o 
  11   7   2       98.18       94.21      7.67 o 
  12   7   2        0.10       -0.72      2.53 o 
  13   7   2       36.61       33.53      5.43 o 
 -13   8   2        0.37        0.43      4.94 o 
 -12   8   2        2.42        1.19      4.73 o 
 -11   8   2       11.08        0.90      5.66 o 
 -10   8   2       35.10       26.12     14.48 o 
  -9   8   2        8.09        4.02      3.58 o 
  -8   8   2        7.77        4.61      3.81 o 
  -7   8   2        0.11       -0.06      2.91 o 
  -6   8   2        5.22        2.54      3.00 o 
  -5   8   2        0.27       -0.62      2.36 o 
  -4   8   2       24.10        5.78      4.78 o 
   0   8   2      167.97      139.21     11.62 o 
   2   8   2       13.99        5.11      3.60 o 
   3   8   2        5.46        6.83      3.27 o 
   4   8   2        0.00       -0.84      2.57 o 
   5   8   2        3.52        5.12      3.45 o 
   6   8   2        1.33        3.50      3.23 o 
   7   8   2       14.19        7.73      4.14 o 
   8   8   2       19.65       27.23      6.16 o 
   9   8   2       34.10       51.67      8.32 o 
  10   8   2        1.40        3.36      3.00 o 
  11   8   2        4.02        3.35      2.97 o 
 -11   9   2       34.41        4.37      7.11 o 
 -10   9   2        9.23       -0.59      7.23 o 
  -9   9   2        0.75        0.19      6.85 o 
  -8   9   2       13.44       -1.83      4.59 o 
  -7   9   2       45.49        9.22      7.08 o 
  -6   9   2       47.91       18.35      7.61 o 
  -5   9   2        1.09       -2.12      4.44 o 
  -4   9   2        7.63        8.58      6.35 o 
  -3   9   2        1.40        2.88      4.80 o 
  -2   9   2       14.69       13.15      5.36 o 
  -1   9   2      112.04      105.06     13.24 o 
   0   9   2       55.79       99.66     13.05 o 
   1   9   2        0.40        1.65      3.32 o 
   2   9   2        8.71        7.46      3.15 o 
   3   9   2       31.46       26.63      4.84 o 
   4   9   2        3.33        3.08      2.94 o 
   5   9   2       37.14       46.16      7.81 o 
   6   9   2       49.32       43.88      6.80 o 
   7   9   2       43.54       43.76     12.19 o 
   8   9   2        3.03        3.72      4.39 o 
   9   9   2       14.40       23.86      8.60 o 
  -8  10   2        0.03       -3.09      6.25 o 
  -7  10   2       25.21        3.21      6.13 o 
  -6  10   2       47.04       11.48      7.11 o 
  -5  10   2       33.03        6.66      7.37 o 
  -4  10   2        0.61       -2.40      4.54 o 
  -3  10   2       16.71        6.77      6.11 o 
  -2  10   2       32.51       10.62      6.61 o 
  -1  10   2       20.06       15.20      8.85 o 
   0  10   2       16.17       16.00      5.91 o 
   1  10   2       44.89       57.85     11.72 o 
   2  10   2        2.12        7.04      6.13 o 
   3  10   2       29.62       29.28      9.36 o 
   4  10   2       24.89       31.00      5.41 o 
   5  10   2        5.42        5.69      3.77 o 
   6  10   2        0.20       -1.19      3.73 o 
 -19   1   3       48.10       54.34     10.34 o 
 -18   1   3       15.40       13.26      8.21 o 
 -17   1   3        3.65        6.62      4.07 o 
 -16   1   3      274.29      291.67     18.99 o 
 -15   1   3        1.12        0.20      2.74 o 
 -14   1   3      477.02      482.23     26.71 o 
 -13   1   3       26.01       27.34      5.17 o 
 -12   1   3      265.28      287.68     17.20 o 
 -11   1   3       83.83       79.23      7.15 o 
 -10   1   3      759.51      731.54     36.27 o 
  -5   1   3      126.02      122.62      8.68 o 
  -4   1   3      216.71      159.61      7.94 o 
  -3   1   3     1625.82     2050.35     70.08 o 
  -2   1   3     1136.20     1156.08     34.57 o 
  -1   1   3      134.47      112.70      5.05 o 
   0   1   3     2110.38     2195.65     75.31 o 
   1   1   3      564.12      701.24     24.47 o 
   3   1   3        2.88        0.59      1.25 o 
   4   1   3      613.48      628.48     22.38 o 
   6   1   3      227.22      231.26     11.92 o 
   7   1   3      333.87      281.92     10.30 o 
   8   1   3     1413.52     1295.19     36.38 o 
   9   1   3      187.19      151.58      7.94 o 
  10   1   3      130.12      127.41      7.26 o 
  11   1   3      385.10      304.04     16.26 o 
  12   1   3       95.69       97.90      7.52 o 
  13   1   3       19.14       19.24      5.82 o 
  14   1   3       45.61       31.81      6.73 o 
  15   1   3      125.48       90.21     10.87 o 
  16   1   3       87.11       75.09     10.36 o 
  17   1   3       29.06       28.57      8.04 o 
 -19   2   3       64.06       82.78     10.69 o 
 -18   2   3       57.70       77.03     10.05 o 
 -17   2   3        4.84        6.35      4.10 o 
 -16   2   3       28.11       35.82      6.77 o 
 -15   2   3      113.93      158.54     12.50 o 
 -14   2   3      355.41      390.29     22.83 o 
 -13   2   3      312.23      324.76     19.51 o 
 -12   2   3       25.89       25.91      4.95 o 
 -11   2   3     1739.65     1897.03    160.70 o 
 -10   2   3      118.20      127.26      9.37 o 
  -9   2   3        3.01        1.98      1.46 o 
  -8   2   3        5.98        7.21      5.00 o 
  -6   2   3        3.27        0.94      1.36 o 
  -5   2   3      665.19      572.95     43.86 o 
  -4   2   3      760.39      437.58     29.35 o 
  -3   2   3     2050.33     2198.07     73.33 o 
  -2   2   3      193.83      190.71      7.85 o 
  -1   2   3      573.41      704.36     24.75 o 
   0   2   3     3338.14     4064.29    134.74 o 
   1   2   3      157.74      155.55      6.92 o 
   2   2   3      665.94      715.35     26.43 o 
   3   2   3     2348.33     2612.03    106.09 o 
   4   2   3      165.92      199.18     11.52 o 
   5   2   3       53.11       43.40      5.17 o 
   6   2   3        5.37        4.31      1.89 o 
   7   2   3     1578.55     1419.29     50.92 o 
   8   2   3       18.52       17.25      2.37 o 
   9   2   3       29.91       24.66      2.92 o 
  10   2   3      602.86      555.49     22.42 o 
  11   2   3      468.60      424.23     16.65 o 
  12   2   3      210.17      154.32     11.92 o 
  13   2   3      151.25      125.65      8.80 o 
  14   2   3      200.71      183.76     14.48 o 
  15   2   3        9.16        4.24      4.10 o 
  16   2   3       54.93       49.98      8.64 o 
 -19   3   3        1.67        0.49      4.29 o 
 -18   3   3        2.62        4.54      4.75 o 
 -17   3   3        0.01        1.28      3.80 o 
 -16   3   3        1.49        1.71      3.30 o 
 -15   3   3        3.90        1.75      3.18 o 
 -14   3   3       41.14       50.69      7.32 o 
 -13   3   3      211.36      254.48     16.61 o 
 -12   3   3      233.18      253.20     16.29 o 
 -11   3   3      363.92      475.87     25.97 o 
 -10   3   3      705.83      855.97     42.45 o 
  -9   3   3        0.07        0.76      1.46 o 
  -8   3   3      440.23      487.18     25.49 o 
  -7   3   3       15.71       26.86      3.14 o 
  -6   3   3      284.59      142.09     11.84 o 
  -5   3   3      361.21      178.57     13.88 o 
  -4   3   3       79.79       76.78      4.06 o 
  -3   3   3        5.01        7.49      1.56 o 
  -2   3   3     1758.68     2193.82     73.90 o 
  -1   3   3      386.66      436.52     16.42 o 
   0   3   3      163.09      163.02      7.42 o 
   1   3   3      634.24      768.88     27.51 o 
   2   3   3      514.13      532.22     34.62 o 
   4   3   3        0.93       -0.15      0.81 o 
   5   3   3        0.77       -0.41      0.82 o 
   6   3   3        8.07       16.28      2.96 o 
   7   3   3      327.60      306.45     13.73 o 
   8   3   3       62.74       49.41      4.62 o 
   9   3   3      362.34      364.56     16.05 o 
  10   3   3       41.77       39.48      4.51 o 
  11   3   3        9.81       10.16      2.44 o 
  12   3   3       10.25        7.92      3.14 o 
  13   3   3       17.35       16.16      4.07 o 
  14   3   3        9.00       10.84      4.71 o 
  15   3   3        6.03        7.82      4.46 o 
  16   3   3       24.22       18.25      9.46 o 
 -18   4   3       19.07       20.99      6.75 o 
 -17   4   3        0.13        4.59      4.22 o 
 -16   4   3       12.41       19.77      5.75 o 
 -15   4   3       65.37       67.44      8.72 o 
 -14   4   3       27.12       27.16      5.94 o 
 -13   4   3        6.13        6.21      5.35 o 
 -12   4   3        1.78        0.78      2.29 o 
 -11   4   3      735.24      903.32     45.44 o 
 -10   4   3        6.30        5.03      2.50 o 
  -9   4   3       53.65       41.82      9.99 o 
  -8   4   3        0.54        0.18      1.56 o 
  -6   4   3        5.03        5.22      1.75 o 
  -5   4   3        4.50        1.35      1.51 o 
  -3   4   3       98.76      115.21      5.81 o 
  -2   4   3        4.91        3.13      1.91 o 
  -1   4   3       55.73       41.85      3.34 o 
   0   4   3      274.08      259.08     10.91 o 
   1   4   3       13.83       22.68      2.79 o 
   2   4   3       11.81        6.89      2.17 o 
   3   4   3      204.80      212.80      8.61 o 
   4   4   3       19.35       19.96      2.48 o 
   5   4   3      299.49      304.86     24.93 o 
   6   4   3        0.02       -0.54      1.71 o 
   7   4   3      159.28      164.84      9.16 o 
   8   4   3        4.97        5.09      2.47 o 
   9   4   3       48.69       51.57      5.25 o 
  10   4   3      100.64       84.34      6.50 o 
  11   4   3      103.16       85.54      6.73 o 
  12   4   3       21.95       20.58      4.09 o 
  13   4   3       24.66       30.24      6.57 o 
  14   4   3       82.34       74.98      9.43 o 
  15   4   3        1.93       -0.24      4.37 o 
 -17   5   3        3.65        7.20      5.14 o 
 -16   5   3       87.12       89.54     10.88 o 
 -15   5   3       37.53       51.88      8.06 o 
 -14   5   3        2.55       -1.03      2.55 o 
 -13   5   3      146.01      206.49     20.17 o 
 -12   5   3      476.92      607.22     60.38 o 
 -11   5   3       81.69      119.76     12.98 o 
 -10   5   3      880.72     1227.39    160.09 o 
  -9   5   3       81.70       92.24     15.66 o 
  -8   5   3       20.00        8.96      4.68 o 
  -7   5   3       28.43       23.80      4.48 o 
  -6   5   3      633.96      639.56     24.08 o 
  -5   5   3      416.57      370.23     29.78 o 
  -4   5   3        2.28        1.11      1.27 o 
  -3   5   3      208.59      248.59     11.09 o 
  -2   5   3     2033.67     2276.23     77.07 o 
  -1   5   3      651.58      666.69     24.47 o 
   0   5   3      309.92      348.17     14.05 o 
   1   5   3     1378.43     1373.87     47.79 o 
   2   5   3      853.69      960.60     34.37 o 
   3   5   3        2.19        6.84      3.23 o 
   4   5   3      131.47      141.08      6.71 o 
   5   5   3      239.49      230.92     11.51 o 
   6   5   3      259.08      261.78     17.71 o 
   7   5   3      135.61      141.14      8.55 o 
   8   5   3       80.54       87.33      9.71 o 
   9   5   3      517.72      520.02     22.28 o 
  10   5   3       59.08       52.38      5.67 o 
  11   5   3       17.84       23.54      4.29 o 
  12   5   3       70.37       62.66      6.12 o 
  13   5   3       31.58       25.93      4.68 o 
  14   5   3        2.80        3.17      4.26 o 
 -16   6   3        1.92        3.49      4.54 o 
 -15   6   3        7.11        4.68      3.71 o 
 -14   6   3       29.35       11.51     11.52 o 
 -13   6   3       18.13        6.46      9.16 o 
 -12   6   3        0.40       -1.65      2.51 o 
 -11   6   3        8.97        3.17      5.36 o 
  -9   6   3        1.14        1.89      2.87 o 
  -8   6   3      146.01       86.37     11.19 o 
  -7   6   3       23.80       34.82      9.03 o 
  -6   6   3       18.55       16.34      4.04 o 
  -5   6   3       19.95       26.54      3.41 o 
  -4   6   3      131.46      150.50     10.96 o 
  -3   6   3      334.87      367.46     14.66 o 
  -2   6   3       17.00       18.40      2.68 o 
  -1   6   3      472.71      494.45     18.93 o 
   0   6   3      590.43      649.81     37.53 o 
   1   6   3      272.62      279.81     15.58 o 
   2   6   3      142.36      155.66      9.87 o 
   3   6   3      211.26      203.81     12.13 o 
   4   6   3      180.70      218.34     10.29 o 
   5   6   3      376.38      401.27     20.73 o 
   6   6   3       57.20       60.68      5.52 o 
   7   6   3      268.11      283.71     13.98 o 
   8   6   3       48.09       51.08      8.32 o 
   9   6   3        4.18        7.62      3.13 o 
  10   6   3       51.51       52.68      5.94 o 
  11   6   3       10.67       10.53      3.51 o 
  12   6   3        4.32       13.26      3.88 o 
  13   6   3        8.45        4.78      3.07 o 
 -15   7   3       26.36       17.87     18.40 o 
 -14   7   3        0.80        1.06      3.27 o 
 -13   7   3        4.56        0.63      3.71 o 
 -11   7   3        9.97        8.14      5.02 o 
 -10   7   3        8.40        5.96      7.07 o 
  -9   7   3        8.21        4.04      6.49 o 
  -8   7   3       16.99        9.92     11.50 o 
  -7   7   3       10.73        7.63      3.71 o 
  -6   7   3        1.94        1.18      2.65 o 
  -5   7   3       10.92        8.11      3.15 o 
  -4   7   3        7.59        5.81      2.60 o 
  -3   7   3       55.08       61.88      7.38 o 
  -2   7   3       61.70       66.78      4.66 o 
  -1   7   3       65.08       83.49      7.27 o 
   0   7   3        4.49        4.97      2.06 o 
   1   7   3      239.84      225.74     10.35 o 
   2   7   3      166.32      163.89     10.13 o 
   3   7   3        6.39        7.78      2.40 o 
   4   7   3       16.35       18.96      4.14 o 
   5   7   3       13.78       13.73      3.92 o 
   6   7   3      122.50      119.18      9.10 o 
   7   7   3       38.62       38.60      5.75 o 
   8   7   3       13.96       18.11      3.87 o 
   9   7   3       11.41       22.82      5.45 o 
  10   7   3       14.39       15.83      4.14 o 
  11   7   3        2.25        2.23      3.06 o 
  12   7   3       13.49       15.85      4.24 o 
 -13   8   3        0.19        1.32      3.81 o 
 -12   8   3        2.52       -0.27      3.62 o 
 -11   8   3       76.82      118.32     15.05 o 
 -10   8   3       63.36       88.18     12.57 o 
  -9   8   3        2.60        0.71      3.00 o 
  -6   8   3        0.03        0.60      2.64 o 
  -4   8   3       69.24       57.26      6.58 o 
  -3   8   3      133.34      133.63     11.43 o 
  -2   8   3        1.07        1.11      2.28 o 
  -1   8   3      189.62      161.46     13.37 o 
   0   8   3      108.51      109.14      7.47 o 
   1   8   3       13.92       12.92      4.16 o 
   2   8   3       13.68       17.61      3.01 o 
   3   8   3      101.71      101.78      7.70 o 
   4   8   3       89.01       97.43      7.77 o 
   5   8   3        6.62        5.56      3.13 o 
   6   8   3       70.55       82.99      8.41 o 
   7   8   3      104.79      108.37      8.81 o 
   8   8   3       10.37       13.95      4.20 o 
   9   8   3       17.88       22.82      4.99 o 
  10   8   3       54.37       72.78      7.85 o 
 -11   9   3        1.24        2.26      6.58 o 
 -10   9   3       11.53        1.59      6.25 o 
  -9   9   3       72.80       34.56     11.43 o 
  -8   9   3       14.20       13.63      7.46 o 
  -7   9   3        2.77        2.93      3.63 o 
  -6   9   3       47.16       30.36     23.16 o 
  -5   9   3       32.22       11.34     13.31 o 
  -4   9   3        0.30       -0.05      4.21 o 
  -3   9   3        4.29        4.74      3.42 o 
  -2   9   3       33.70       13.45      6.39 o 
  -1   9   3        1.01       -0.93      2.29 o 
   0   9   3        2.09       -0.36      2.08 o 
   1   9   3        1.02        0.24      1.82 o 
   2   9   3       12.16       10.37      3.08 o 
   3   9   3        1.81        2.92      2.64 o 
   4   9   3       18.28       21.40      4.53 o 
   5   9   3       63.77       65.19      6.60 o 
   6   9   3        0.58       -0.96      2.53 o 
   7   9   3       32.16       45.41      6.17 o 
   8   9   3       17.59       27.26      5.33 o 
  -7  10   3        5.24       -3.49      5.04 o 
  -6  10   3        5.98       -0.10      5.63 o 
  -5  10   3       25.71       24.96      9.48 o 
  -4  10   3        1.10       -3.49      4.40 o 
  -3  10   3        0.14       -3.07      4.14 o 
  -2  10   3        0.24        3.47      2.67 o 
  -1  10   3        7.21        5.47      4.36 o 
   0  10   3        0.01       -2.31      2.43 o 
   1  10   3        0.28        0.29      3.40 o 
   2  10   3        4.65        4.44      4.21 o 
   3  10   3        0.26       -3.95      3.14 o 
   4  10   3       10.96        9.52      3.40 o 
 -19   0   4        2.24        0.86      5.13 o 
 -18   0   4       15.19       22.53      8.27 o 
 -17   0   4       29.77       33.54      9.41 o 
 -16   0   4       47.98       60.04     11.58 o 
 -15   0   4      349.71      350.42     30.19 o 
 -14   0   4      843.81      850.87     61.13 o 
 -13   0   4      390.24      455.26     35.68 o 
 -12   0   4      441.81      432.59     33.58 o 
  -5   0   4      199.24      106.39      8.75 o 
  -4   0   4       93.09      103.41     15.95 o 
  -3   0   4       39.76       30.11      3.87 o 
  -2   0   4     1321.06     1161.36     68.41 o 
  -1   0   4     2945.72     2737.07    157.16 o 
   0   0   4     1968.39      902.30     55.95 o 
   1   0   4     3339.86     3507.53    195.46 o 
   2   0   4      468.92      363.92     54.11 o 
   3   0   4      476.95      606.78     28.21 o 
   4   0   4       79.71      116.97      7.08 o 
   5   0   4     1248.52     1136.72     81.73 o 
   6   0   4       43.01       25.36      5.94 o 
   7   0   4     1060.24      881.76     41.33 o 
   8   0   4       14.60       14.69      2.75 o 
   9   0   4     2244.08     1519.14     93.22 o 
  10   0   4        1.24        1.62      2.95 o 
  11   0   4      132.63       67.34     11.84 o 
  12   0   4      454.26      253.33     25.15 o 
  13   0   4      172.73       72.21     13.33 o 
  14   0   4       20.53        7.32      5.87 o 
  15   0   4       66.18       29.05     10.22 o 
  16   0   4      148.23       58.42     13.64 o 
 -19   1   4       12.37       18.07      6.10 o 
 -18   1   4       15.42       21.74      5.88 o 
 -17   1   4        1.33        3.82      4.92 o 
 -16   1   4        5.36        4.52      5.95 o 
 -15   1   4        1.06        1.82      3.39 o 
 -14   1   4      200.12      207.00     14.32 o 
 -13   1   4       29.94       31.25      6.51 o 
 -12   1   4       25.81       26.45      5.00 o 
 -11   1   4       53.23       52.03      6.19 o 
  -6   1   4       47.30       27.15      2.75 o 
  -5   1   4        0.25        0.32      0.91 o 
  -4   1   4     1716.48     1773.66     61.38 o 
  -3   1   4     1422.11     1229.01     65.50 o 
  -2   1   4      108.30      151.75      8.03 o 
  -1   1   4       39.21       48.74      3.19 o 
   0   1   4     1469.30     1672.47     56.70 o 
   1   1   4       23.34       35.39      2.77 o 
   3   1   4       34.93       24.58      4.89 o 
   6   1   4        2.19        2.86      1.12 o 
   7   1   4        2.58        2.57      1.24 o 
   8   1   4        0.16       -0.12      1.16 o 
   9   1   4        4.45        2.43      1.98 o 
  10   1   4      173.60      174.55      8.61 o 
  11   1   4      109.56       99.89      9.22 o 
  12   1   4       30.96       27.51      6.10 o 
  13   1   4        0.04       -0.71      3.09 o 
  14   1   4        1.09       -1.93      3.41 o 
  15   1   4        0.10       -0.58      3.78 o 
  16   1   4        0.03       -2.77      4.13 o 
 -19   2   4        1.23        4.05      4.58 o 
 -18   2   4       16.11       28.83      7.00 o 
 -17   2   4        5.06        7.65      4.48 o 
 -16   2   4        2.70        4.40      4.71 o 
 -15   2   4       58.38       74.57      8.64 o 
 -14   2   4       98.20      107.25      9.65 o 
 -13   2   4      429.03      464.90     25.80 o 
 -12   2   4      511.68      564.99     30.01 o 
 -11   2   4      374.85      437.58     24.07 o 
 -10   2   4       51.45       56.45      6.39 o 
  -9   2   4        4.32        1.92      2.46 o 
  -7   2   4     1372.05     1411.90     79.75 o 
  -5   2   4       46.25       62.47      4.44 o 
  -4   2   4      308.69      373.67     15.45 o 
  -3   2   4     1626.77     2006.32     59.60 o 
  -2   2   4     2170.97     2994.86     88.37 o 
  -1   2   4     2218.22     2653.57     78.20 o 
   0   2   4       32.88       32.99      2.96 o 
   1   2   4      680.95      733.15     26.34 o 
   2   2   4        4.59        7.38      1.84 o 
   3   2   4     2024.54     1540.77    102.61 o 
   4   2   4      238.77      273.69     14.80 o 
   5   2   4        2.93        2.30      1.13 o 
   6   2   4      733.85      730.79     23.96 o 
   7   2   4       80.81       81.91      5.65 o 
   8   2   4       68.19       59.76      7.65 o 
   9   2   4      730.29      645.63     25.57 o 
  10   2   4        7.76        6.08      2.24 o 
  11   2   4       52.58       41.71      6.14 o 
  12   2   4      128.55       92.77     13.05 o 
  13   2   4       40.58       27.59      4.95 o 
  14   2   4        0.62        0.76      5.21 o 
  15   2   4        1.14        0.38      5.30 o 
 -19   3   4       12.71       27.21      7.06 o 
 -18   3   4      238.72      303.01     20.95 o 
 -17   3   4      157.04      193.37     15.27 o 
 -16   3   4        1.67       10.43      4.84 o 
 -15   3   4        0.01        2.54      3.19 o 
 -14   3   4      382.55      410.47     24.27 o 
 -13   3   4       77.61      102.01      9.49 o 
 -12   3   4       52.18       60.70      7.42 o 
 -11   3   4      301.23      400.76     22.84 o 
 -10   3   4     1852.88     2132.11     98.88 o 
  -9   3   4      119.75      139.98     10.32 o 
  -7   3   4       83.58       83.95     11.72 o 
  -6   3   4      295.73      258.74     25.37 o 
  -5   3   4      511.89      441.00     16.63 o 
  -4   3   4       18.63       19.86      3.84 o 
  -3   3   4      418.90      411.45     22.35 o 
  -2   3   4       61.77       68.98      4.34 o 
  -1   3   4       22.16       22.83      2.79 o 
   0   3   4      490.51      637.88     23.58 o 
   1   3   4       21.44       33.45      3.41 o 
   2   3   4      707.69      931.24     33.37 o 
   3   3   4       17.74       19.48      3.09 o 
   4   3   4       23.37       26.53      3.57 o 
   5   3   4        4.24        5.62      3.09 o 
   6   3   4     1276.11     1279.03     47.03 o 
   7   3   4      606.16      546.22     22.30 o 
   8   3   4      262.79      226.56     11.41 o 
   9   3   4        1.68        2.72      2.54 o 
  10   3   4      233.23      230.13     11.75 o 
  11   3   4       64.52       54.58      5.58 o 
  12   3   4       16.75        9.31      4.49 o 
  13   3   4       76.70       70.50      9.05 o 
  14   3   4      100.04       93.20     10.66 o 
  15   3   4       80.51       55.55     12.84 o 
 -18   4   4        0.00        0.18      4.03 o 
 -17   4   4       18.26       35.53     10.68 o 
 -16   4   4       43.74       54.15      8.34 o 
 -15   4   4       16.16       25.69      6.21 o 
 -14   4   4        0.22        0.36      2.33 o 
 -13   4   4       82.84      120.72     10.72 o 
 -12   4   4      187.56      219.27     15.29 o 
 -11   4   4      408.75      495.75     41.88 o 
 -10   4   4       93.91      105.50      9.28 o 
  -9   4   4      306.53      480.42     49.14 o 
  -8   4   4       77.47       86.34     14.24 o 
  -7   4   4       60.75       73.10      5.32 o 
  -6   4   4      407.67      422.58     21.03 o 
  -5   4   4      655.51      548.17     36.15 o 
  -4   4   4      236.53      294.00     12.06 o 
  -3   4   4       20.15       27.90      3.02 o 
  -2   4   4      594.02      798.99     28.93 o 
  -1   4   4      880.18     1114.09     39.40 o 
   0   4   4      123.57      179.59      8.62 o 
   1   4   4      794.90     1044.17     37.30 o 
   2   4   4      560.30      791.08     29.10 o 
   3   4   4     1756.28     2104.24     89.07 o 
   4   4   4      224.16      250.76     12.12 o 
   5   4   4      664.67      741.76     34.42 o 
   6   4   4      352.16      395.49     34.34 o 
   7   4   4       82.25       88.33      6.69 o 
   8   4   4      113.76      107.51      7.42 o 
   9   4   4      296.65      257.16     12.99 o 
  10   4   4       38.01       28.09      4.52 o 
  11   4   4        0.81        2.53      2.52 o 
  12   4   4       48.34       50.52      8.17 o 
  13   4   4       62.90       56.11      8.60 o 
  14   4   4        3.81        5.28      5.18 o 
 -17   5   4        0.31       -0.21      4.20 o 
 -16   5   4       18.58       25.08      6.89 o 
 -15   5   4        0.42       -1.23      2.68 o 
 -14   5   4        0.67        0.04      2.52 o 
 -13   5   4        1.78        1.29      2.50 o 
 -10   5   4       25.92        7.85     11.52 o 
  -9   5   4        0.41        0.99      2.58 o 
  -8   5   4       15.13       16.55      4.24 o 
  -7   5   4       19.04       21.81      4.49 o 
  -6   5   4        4.42        3.45      1.74 o 
  -5   5   4       55.61       65.77      5.08 o 
  -4   5   4       54.54       38.39      5.57 o 
  -3   5   4        7.52        9.04      2.17 o 
  -2   5   4        6.02        5.99      2.02 o 
  -1   5   4       20.76       22.77      3.06 o 
   0   5   4       11.12       13.15      2.62 o 
   1   5   4        0.02        1.98      1.83 o 
   2   5   4        0.61        0.57      1.65 o 
   3   5   4       54.74       59.19      5.04 o 
   4   5   4      323.16      333.49     14.35 o 
   5   5   4      189.51      196.64     10.54 o 
   6   5   4        8.30        9.65      2.83 o 
   7   5   4       41.06       50.11      6.32 o 
   8   5   4        0.05        1.62      2.28 o 
   9   5   4       37.28       41.49      5.15 o 
  10   5   4        1.75        0.73      2.60 o 
  11   5   4        6.47        0.84      2.38 o 
  12   5   4       36.08       37.07      5.37 o 
  13   5   4        0.95        0.35      2.77 o 
 -16   6   4       18.72       21.75      9.13 o 
 -15   6   4       13.48        6.75     11.35 o 
 -14   6   4        0.02       -0.48      3.08 o 
 -13   6   4       30.79       39.27     10.10 o 
 -12   6   4       17.05        5.74      9.64 o 
 -11   6   4        2.34       -0.98      2.43 o 
 -10   6   4       43.48       14.74      8.35 o 
  -9   6   4      630.11      378.37     29.12 o 
  -8   6   4      111.67       55.76      9.29 o 
  -7   6   4       73.30       78.20      7.95 o 
  -6   6   4      412.76      315.66     36.07 o 
  -5   6   4      398.37      418.59     19.97 o 
  -4   6   4        0.23        1.76      1.57 o 
  -3   6   4      450.80      495.87     19.18 o 
  -2   6   4      997.14     1085.78     38.71 o 
  -1   6   4      839.81      962.12     34.74 o 
   0   6   4      167.94      176.90      8.81 o 
   1   6   4      112.72      130.24      7.29 o 
   2   6   4      172.40      189.28      9.43 o 
   3   6   4      356.98      400.32     16.62 o 
   4   6   4       79.76       90.74      9.70 o 
   5   6   4      521.90      581.50     28.43 o 
   6   6   4      252.02      269.81     15.83 o 
   7   6   4       14.35       15.26      3.64 o 
   8   6   4        0.10       -0.78      2.05 o 
   9   6   4       28.45       25.09      4.51 o 
  10   6   4        1.34        3.17      2.68 o 
  11   6   4        0.32        1.41      2.82 o 
  12   6   4        9.73       17.65      4.42 o 
 -15   7   4        4.92        4.17      6.01 o 
 -14   7   4       76.05       60.99     12.05 o 
 -13   7   4       37.78       27.96      8.01 o 
 -12   7   4       27.75       15.47     13.24 o 
 -10   7   4        3.27        1.56      3.12 o 
  -9   7   4       34.51       20.99      9.39 o 
  -8   7   4      240.58      161.55     16.85 o 
  -7   7   4      202.35      180.38     26.01 o 
  -6   7   4       40.67       29.28      7.89 o 
  -5   7   4       15.64       23.77      3.73 o 
  -4   7   4      703.35      754.59     36.82 o 
  -3   7   4      312.82      326.88     13.69 o 
  -2   7   4       43.77       45.76      4.23 o 
  -1   7   4       46.40       57.21      4.63 o 
   0   7   4      655.70      743.11     27.64 o 
   1   7   4      220.57      240.31     11.12 o 
   2   7   4        4.02        7.34      2.45 o 
   3   7   4      289.94      319.79     17.31 o 
   4   7   4      159.18      174.88     11.47 o 
   5   7   4       49.41       47.84      6.12 o 
   6   7   4       37.22       30.61      5.36 o 
   7   7   4       25.75       32.92      5.64 o 
   8   7   4       58.93       56.34      7.09 o 
   9   7   4        7.85        6.94      3.31 o 
  10   7   4       63.02       74.50      6.87 o 
  11   7   4       74.09       85.23      8.89 o 
 -13   8   4        6.02        2.58      3.88 o 
 -12   8   4       18.92       16.62      5.42 o 
 -11   8   4        0.00        2.15      3.77 o 
 -10   8   4       13.72        7.88      6.87 o 
  -9   8   4        0.01       -2.33      2.84 o 
  -8   8   4        0.23       -1.27      2.86 o 
  -7   8   4       15.66       13.31      8.57 o 
  -6   8   4       46.02       33.87      5.87 o 
  -5   8   4        7.11        1.00      4.54 o 
  -4   8   4        0.29       -0.49      2.01 o 
  -3   8   4        0.16        1.98      2.15 o 
  -2   8   4       58.96       59.71      5.96 o 
  -1   8   4      118.54      112.87      9.99 o 
   0   8   4        3.38        1.35      1.91 o 
   1   8   4        5.93        2.74      1.99 o 
   2   8   4        8.03        9.31      2.81 o 
   3   8   4        0.05       -1.75      2.47 o 
   4   8   4       13.13       10.95      7.95 o 
   5   8   4        1.19        0.86      3.05 o 
   6   8   4       10.84       13.83      4.16 o 
   7   8   4       58.53       73.39      8.11 o 
   8   8   4        0.10        1.56      2.79 o 
   9   8   4        7.63        5.82      3.77 o 
 -10   9   4       17.84       21.17      6.13 o 
  -9   9   4        5.73        3.29      3.98 o 
  -8   9   4        1.09       -0.59      3.29 o 
  -7   9   4        2.89        4.28      3.68 o 
  -6   9   4       32.01       22.29     14.02 o 
  -5   9   4        0.12        0.43      5.40 o 
  -4   9   4       39.63       19.09      8.06 o 
  -3   9   4       11.38       10.69      6.60 o 
  -2   9   4        4.10        1.94      2.69 o 
  -1   9   4        4.54        4.50      2.74 o 
   0   9   4      114.27       52.50      9.94 o 
   1   9   4       67.82       67.85      6.11 o 
   2   9   4        0.23        0.47      2.36 o 
   3   9   4       28.53       35.89      5.59 o 
   4   9   4       37.79       49.67      6.21 o 
   5   9   4        0.69       -1.78      2.65 o 
   6   9   4        1.26        2.24      3.39 o 
   7   9   4       14.53       13.51      4.28 o 
  -6  10   4        1.70        3.63      4.31 o 
  -5  10   4       48.67       11.50      7.18 o 
  -3  10   4        2.30        5.04      5.63 o 
  -2  10   4        2.62       -0.13      2.75 o 
  -1  10   4       12.01       10.79      9.45 o 
   0  10   4        4.76        3.47      2.86 o 
   1  10   4       48.11       72.30      8.79 o 
   2  10   4       12.05       13.05      5.16 o 
 -19   1   5      270.18      336.65     22.48 o 
 -18   1   5       20.16       34.29      7.17 o 
 -17   1   5        0.76        0.73      3.03 o 
 -16   1   5       94.61       85.98     13.60 o 
 -15   1   5      133.44      159.96     12.52 o 
 -14   1   5      142.10      174.65     12.96 o 
 -13   1   5       10.17       12.25      4.05 o 
 -12   1   5      527.51      556.84     29.71 o 
 -11   1   5      372.26      391.09     21.95 o 
  -6   1   5        3.18        0.08      0.97 o 
  -5   1   5       37.28       27.21      3.22 o 
  -4   1   5      125.30      108.08      5.54 o 
  -3   1   5      303.80      284.84     13.86 o 
  -2   1   5      213.65      170.43      9.24 o 
  -1   1   5       23.79       20.60      2.55 o 
   0   1   5      759.88      942.45     33.25 o 
   1   1   5       96.81      126.09      6.32 o 
   2   1   5        2.96        2.75      1.31 o 
   7   1   5       32.68       10.68      6.05 o 
   9   1   5        0.31        0.30      1.68 o 
  11   1   5        9.15        4.27      2.77 o 
  12   1   5       39.19       17.66      5.32 o 
  13   1   5       38.52       20.70      8.37 o 
  14   1   5       23.23       17.42      7.84 o 
 -19   2   5        9.41       10.56      5.16 o 
 -18   2   5       43.79       46.53      7.95 o 
 -17   2   5       27.32       34.13      7.29 o 
 -16   2   5      126.05      149.85     12.44 o 
 -15   2   5        3.26       12.78      5.17 o 
 -14   2   5      114.81      120.93     10.42 o 
 -13   2   5      509.64      571.25     30.91 o 
 -12   2   5      178.19      202.70     15.06 o 
 -11   2   5      124.76      176.64     12.52 o 
 -10   2   5      105.44      123.26      9.77 o 
  -8   2   5        0.10        1.58      1.13 o 
  -7   2   5       12.17       19.51      4.93 o 
  -6   2   5        1.70       -0.49      1.11 o 
  -5   2   5      658.41      687.18     37.21 o 
  -4   2   5       10.06       16.57      2.50 o 
  -3   2   5      384.11      458.33     15.23 o 
  -2   2   5      471.51      590.30     19.01 o 
  -1   2   5       47.23       56.05      4.04 o 
   0   2   5      505.31      508.90     19.38 o 
   1   2   5     1559.58     1791.33     61.54 o 
   2   2   5      170.17      190.32     10.97 o 
   3   2   5     1105.64      771.24     48.54 o 
   4   2   5        5.70        2.95      2.04 o 
   6   2   5      328.84      346.82     21.37 o 
   7   2   5      655.86      256.20     69.18 o 
   8   2   5      142.42      152.67     19.09 o 
   9   2   5      265.97      251.89     14.59 o 
  10   2   5       48.75       60.10      6.60 o 
  12   2   5       15.76       14.24      5.03 o 
  13   2   5        1.74        1.24      4.87 o 
  14   2   5       39.44       32.97     10.65 o 
 -18   3   5       11.59       14.87      6.05 o 
 -17   3   5       11.70       13.60      5.38 o 
 -16   3   5        0.06        1.15      3.56 o 
 -15   3   5        3.25        3.34      3.57 o 
 -14   3   5        0.14       -0.91      2.58 o 
 -13   3   5       80.67      108.83      9.88 o 
 -12   3   5      102.01      132.40     10.85 o 
 -11   3   5        2.81        3.38      2.11 o 
 -10   3   5      778.09      797.27    105.09 o 
  -9   3   5      457.87      514.60     28.09 o 
  -8   3   5        1.09        1.95      1.24 o 
  -7   3   5        0.49        0.25      0.98 o 
  -6   3   5      434.22      401.67     16.40 o 
  -5   3   5      324.50      376.29     17.94 o 
  -4   3   5      444.05      574.52     21.49 o 
  -3   3   5       92.35      123.14      6.55 o 
  -2   3   5      718.97      895.95     32.34 o 
  -1   3   5      633.97      870.45     31.60 o 
   0   3   5      284.31      417.42     16.79 o 
   1   3   5      162.76      250.41     11.28 o 
   2   3   5      221.82      308.65     13.31 o 
   3   3   5       33.46       42.40      5.15 o 
   4   3   5      146.72      157.17      8.39 o 
   5   3   5       10.07        5.65      2.54 o 
   6   3   5      177.92       76.34     13.24 o 
   7   3   5      193.81      190.54     12.05 o 
   8   3   5        5.04        3.82      2.53 o 
   9   3   5      200.75      198.05     10.95 o 
  10   3   5        4.14        4.76      2.96 o 
  11   3   5       13.48       12.44      3.55 o 
  12   3   5       27.72       30.22      6.86 o 
  13   3   5        1.36       -0.06      3.79 o 
  14   3   5        0.62        1.66      4.44 o 
 -18   4   5        4.16        4.00      4.51 o 
 -17   4   5       25.11       38.83      7.78 o 
 -16   4   5       57.97       68.81     11.06 o 
 -15   4   5       10.78       22.07      5.98 o 
 -14   4   5       27.68       35.32      6.82 o 
 -13   4   5      119.88      131.27     11.67 o 
 -12   4   5        5.42        2.89      2.92 o 
 -11   4   5       89.27      103.92     15.26 o 
 -10   4   5       24.74        9.03     11.24 o 
  -8   4   5       14.40       11.39      6.30 o 
  -7   4   5       99.12       61.37      6.18 o 
  -6   4   5       74.10       82.98      5.99 o 
  -5   4   5       59.00       61.39      5.28 o 
  -4   4   5      101.60       84.92      5.73 o 
  -3   4   5       52.95       56.72      4.39 o 
  -2   4   5      205.00      223.44     10.31 o 
  -1   4   5       14.32       13.34      2.85 o 
   0   4   5       77.85       71.43      5.25 o 
   1   4   5      176.47      214.93     12.92 o 
   2   4   5       43.19       62.07      7.02 o 
   3   4   5      495.28      640.86     30.70 o 
   4   4   5        8.69       10.67      3.55 o 
   5   4   5       25.51       30.66      4.50 o 
   6   4   5       64.19       72.28      6.45 o 
   7   4   5      183.12      204.99     13.07 o 
   8   4   5       21.18       24.91      5.47 o 
   9   4   5       42.76       45.97      5.57 o 
  10   4   5       33.39       35.06      5.21 o 
  11   4   5      100.71       90.60      8.79 o 
  12   4   5        0.01        0.37      2.66 o 
  13   4   5        2.19        0.22      4.07 o 
 -17   5   5        5.85        8.89      7.61 o 
 -16   5   5       28.32       26.22      9.98 o 
 -15   5   5       54.71       81.64     15.31 o 
 -14   5   5       15.15        7.05      8.27 o 
 -13   5   5       53.14       70.81     13.79 o 
 -11   5   5       72.58       57.60     23.76 o 
  -9   5   5      550.65      532.43     37.64 o 
  -8   5   5      144.67      137.75     11.43 o 
  -7   5   5       11.44       12.61      2.54 o 
  -6   5   5      243.30      256.07     13.38 o 
  -5   5   5      588.42      573.69     35.72 o 
  -4   5   5      757.10      817.15     36.26 o 
  -3   5   5       76.08       81.30      5.99 o 
  -2   5   5      792.23     1070.16     38.57 o 
  -1   5   5      956.18     1287.99     45.78 o 
   0   5   5      269.68      381.29     16.09 o 
   1   5   5      107.42      144.33      8.16 o 
   2   5   5      776.74     1089.38     39.64 o 
   3   5   5       80.20      105.75      6.89 o 
   4   5   5       14.30       20.22      3.68 o 
   5   5   5        0.60       -1.12      2.38 o 
   6   5   5       92.78       97.18      8.46 o 
   7   5   5      203.29      235.01     13.47 o 
   8   5   5        5.30        7.75      3.27 o 
   9   5   5      158.19      193.24     13.07 o 
  10   5   5      155.81      172.31     17.79 o 
  11   5   5        1.07        2.34      2.81 o 
  12   5   5       68.42       73.83      7.55 o 
 -16   6   5        0.30       -0.76      5.70 o 
 -15   6   5        0.47        2.45      3.96 o 
 -14   6   5        8.16        3.74      5.35 o 
 -13   6   5        9.52        6.31      8.08 o 
 -12   6   5       18.37       36.75     10.08 o 
 -11   6   5       11.14        3.68      3.73 o 
 -10   6   5       62.17       37.27      7.77 o 
  -9   6   5        0.77       -0.11      2.73 o 
  -8   6   5        5.26        3.78      3.06 o 
  -7   6   5       42.54       47.55      6.79 o 
  -6   6   5       11.38       18.75      5.84 o 
  -5   6   5        5.36        2.82      2.77 o 
  -4   6   5       15.89       14.91      2.94 o 
  -3   6   5      338.65      427.86     17.36 o 
  -2   6   5       72.61       92.27      6.05 o 
  -1   6   5       12.23       17.84      4.02 o 
   0   6   5      107.29      141.39      8.02 o 
   1   6   5      217.76      270.34     12.54 o 
   2   6   5       49.50       64.17      5.62 o 
   3   6   5        5.14        7.57      2.86 o 
   4   6   5      124.50      139.67     10.35 o 
   5   6   5      292.27      337.67     19.61 o 
   6   6   5        5.37       10.08      4.09 o 
   7   6   5       29.18       38.43      6.26 o 
   8   6   5       26.02       31.49      5.91 o 
   9   6   5        6.84        6.40      3.13 o 
  10   6   5        0.34       -0.96      2.52 o 
  11   6   5       26.91       31.30      5.42 o 
 -14   7   5        2.48       -0.42      3.15 o 
 -13   7   5        0.00       -0.14      3.41 o 
 -12   7   5       23.54       14.74     14.42 o 
 -11   7   5        2.79        3.79      3.60 o 
 -10   7   5        0.45       -1.34      2.76 o 
  -9   7   5        2.62        2.30      3.00 o 
  -8   7   5        0.24       -0.46      2.76 o 
  -7   7   5        1.42        0.73      2.71 o 
  -6   7   5       15.74       10.96      5.94 o 
  -5   7   5       12.11       16.21      4.06 o 
  -4   7   5       57.93       68.64      5.19 o 
  -3   7   5        0.27        0.98      1.92 o 
  -2   7   5       38.64       55.78      4.81 o 
  -1   7   5       58.04       63.24      5.36 o 
   0   7   5       43.21       55.95      5.14 o 
   1   7   5        0.06        2.17      2.21 o 
   2   7   5      139.43      185.45      9.77 o 
   3   7   5       11.93       19.26      4.54 o 
   4   7   5        0.26       -0.51      2.87 o 
   5   7   5       25.67       20.66      4.86 o 
   6   7   5       41.42       56.90      7.28 o 
   7   7   5       25.57       28.34      5.79 o 
   8   7   5        2.92        6.45      3.96 o 
   9   7   5        0.25        2.27      3.24 o 
  10   7   5       33.20       58.26      9.98 o 
 -12   8   5        3.22        8.27      4.51 o 
 -11   8   5       36.04       24.17     13.10 o 
 -10   8   5       81.22       50.70     14.57 o 
  -9   8   5       19.81       21.03      5.61 o 
  -8   8   5       15.05        9.15      4.50 o 
  -7   8   5      161.50      162.33     32.53 o 
  -6   8   5       81.51       68.12     11.41 o 
  -5   8   5        1.72        4.23      5.21 o 
  -4   8   5       26.78       23.40      4.11 o 
  -3   8   5      211.92      254.73     14.36 o 
  -2   8   5       63.31       69.91      5.33 o 
  -1   8   5       20.82       31.04      3.95 o 
   0   8   5       30.44       35.11      4.26 o 
   1   8   5       62.96       75.35      5.74 o 
   2   8   5       30.46       33.77      4.31 o 
   3   8   5       10.15       16.57      4.33 o 
   4   8   5       58.57       75.02      7.38 o 
   5   8   5       49.70       62.00      7.40 o 
   6   8   5        8.45       16.06      4.83 o 
   7   8   5       96.55      129.21     12.24 o 
   8   8   5       14.98       16.62      5.09 o 
  -9   9   5        5.79        3.78      4.21 o 
  -8   9   5       50.78       58.02     11.48 o 
  -7   9   5       37.21       28.27     11.29 o 
  -6   9   5       15.65       13.43      4.95 o 
  -5   9   5        9.24        3.33      5.61 o 
  -4   9   5        3.62        1.00      5.35 o 
  -3   9   5        2.67        0.77      2.60 o 
  -2   9   5        7.23       10.25      3.40 o 
  -1   9   5        4.62        3.25      2.91 o 
   0   9   5        0.87        0.12      2.13 o 
   1   9   5        9.07       10.71      3.07 o 
   2   9   5       10.43       13.11      3.78 o 
   3   9   5        9.11        8.79      3.72 o 
   4   9   5        0.02       -0.30      2.92 o 
   5   9   5       46.16       62.51      7.21 o 
 -19   0   6        0.34       -1.57      5.40 o 
 -18   0   6      213.07      237.50     24.91 o 
 -17   0   6       51.86       59.30     12.19 o 
 -16   0   6        8.12       11.12      6.39 o 
 -15   0   6      107.61      118.82     14.81 o 
 -14   0   6      165.73      120.15     14.59 o 
 -13   0   6        6.05       -2.14      2.88 o 
 -12   0   6      133.48      103.77     12.74 o 
 -10   0   6       21.91       23.70      6.54 o 
  -9   0   6        4.34        2.95      7.46 o 
  -8   0   6        4.74        1.41      4.92 o 
  -7   0   6       17.45       22.08      5.54 o 
  -6   0   6       11.24       11.69      5.56 o 
  -5   0   6      232.09      205.40     11.90 o 
  -4   0   6     1069.22     1101.72     66.29 o 
  -3   0   6      815.76      721.87     44.83 o 
  -2   0   6      307.54      181.45     14.14 o 
  -1   0   6     2990.85     2864.32    165.88 o 
   0   0   6     2770.67     2583.64    150.10 o 
   1   0   6       63.24       95.89      6.90 o 
   2   0   6        7.74        7.30      2.40 o 
   4   0   6      300.68      213.30     16.50 o 
   5   0   6        0.01        1.54      1.46 o 
   6   0   6       62.05       45.29     14.53 o 
  10   0   6        9.86       -0.24      3.71 o 
  12   0   6        9.38        2.99      4.33 o 
 -19   1   6       47.40       55.54      8.80 o 
 -18   1   6        2.84        5.24      4.06 o 
 -17   1   6        2.08        8.61      4.09 o 
 -16   1   6        5.65        2.32      3.31 o 
 -15   1   6        6.29        4.31      3.60 o 
 -14   1   6       21.05       26.25      5.56 o 
 -13   1   6      174.41      201.73     14.12 o 
 -12   1   6       44.68       44.31      6.33 o 
 -11   1   6       71.13       81.26     11.39 o 
  -9   1   6        7.59       11.20      3.50 o 
  -7   1   6      874.41      868.24     54.52 o 
  -6   1   6      898.25      794.76     30.62 o 
  -5   1   6      659.25      549.00     30.42 o 
  -4   1   6       16.35       11.05      2.21 o 
  -3   1   6      492.45      609.54     27.38 o 
  -2   1   6      322.01      357.39     17.34 o 
  -1   1   6       28.43       25.32      3.08 o 
   0   1   6      510.68      426.31     16.77 o 
   1   1   6      600.16      634.51     28.50 o 
   2   1   6      137.41      129.34      6.84 o 
   3   1   6       52.79       44.77      4.05 o 
   4   1   6       36.10       35.92      3.74 o 
   5   1   6       24.92       13.73      3.93 o 
   6   1   6        4.06        3.28      1.51 o 
   7   1   6        7.28        4.88      1.93 o 
   8   1   6      118.63       92.24      7.73 o 
   9   1   6       16.10       13.23      4.84 o 
  10   1   6        5.04        0.86      2.96 o 
  11   1   6       14.95        0.14      4.25 o 
  12   1   6       31.17       18.80      8.49 o 
  13   1   6        1.22       -2.07      4.30 o 
 -19   2   6       11.63       19.39      6.25 o 
 -18   2   6       44.93       56.57      8.69 o 
 -17   2   6       10.24        8.70      4.38 o 
 -16   2   6       39.53       48.61      7.53 o 
 -15   2   6      171.86      191.56     21.27 o 
 -14   2   6      116.27      112.85     10.30 o 
 -13   2   6       67.49       64.77      7.99 o 
 -12   2   6        0.09        1.51      2.04 o 
 -11   2   6      274.60      273.07     20.17 o 
 -10   2   6       20.58        9.39      5.14 o 
  -9   2   6        1.93        0.02      1.30 o 
  -8   2   6        0.06        0.41      1.16 o 
  -7   2   6       29.32       20.45      2.50 o 
  -6   2   6       96.25       94.45      6.68 o 
  -5   2   6      513.65      467.49     71.25 o 
  -4   2   6      113.88       98.31      7.02 o 
  -3   2   6      116.50      146.35      8.88 o 
  -2   2   6        0.00        2.07      1.70 o 
  -1   2   6       12.45        9.54      2.39 o 
   0   2   6       27.74       29.44      3.59 o 
   1   2   6      469.60      556.24     21.53 o 
   2   2   6      153.47      171.61      9.19 o 
   3   2   6       82.91       88.24      6.40 o 
   4   2   6        1.05        0.64      1.64 o 
   5   2   6       10.36        4.36      2.03 o 
   6   2   6      165.03       80.39     10.34 o 
   7   2   6      173.20      163.67     12.58 o 
   8   2   6        8.78       13.08      3.77 o 
   9   2   6      135.25      136.63     10.10 o 
  10   2   6       43.62       43.11      5.41 o 
  11   2   6       44.34       34.07      8.34 o 
  12   2   6        4.46       -2.02      4.59 o 
  13   2   6        5.62        2.16      5.85 o 
 -18   3   6       28.76       31.15      6.97 o 
 -17   3   6      126.34      195.58     15.56 o 
 -16   3   6      118.26      123.61     11.82 o 
 -15   3   6       83.81       95.25     10.15 o 
 -14   3   6       16.50       22.14      5.43 o 
 -13   3   6      318.01      469.43     27.08 o 
 -12   3   6      142.71      183.73     13.55 o 
  -8   3   6      237.08      130.61     13.03 o 
  -7   3   6       35.82       34.79     14.86 o 
  -6   3   6      130.16       69.00      7.23 o 
  -5   3   6      223.22      233.03     13.35 o 
  -4   3   6       13.80       16.07      3.34 o 
  -3   3   6      561.93      756.70     28.21 o 
  -2   3   6      324.93      402.67     16.56 o 
  -1   3   6      159.15      174.41      9.03 o 
   0   3   6       88.08      116.07      7.04 o 
   1   3   6       89.61      162.82      8.73 o 
   2   3   6        1.02        0.42      1.72 o 
   3   3   6       34.78       56.04      5.20 o 
   4   3   6      731.52      815.46     37.89 o 
   5   3   6      168.26      197.70     19.10 o 
   6   3   6        0.48       -0.04      1.98 o 
   7   3   6       27.15       28.49      4.49 o 
   8   3   6      394.17      335.61     18.88 o 
   9   3   6       19.20       14.41      5.83 o 
  10   3   6        4.93        4.58      3.07 o 
  11   3   6       46.65       50.32      6.39 o 
  12   3   6      148.29       58.21     14.02 o 
 -17   4   6       39.60       62.34     14.45 o 
 -16   4   6       41.38       44.04     12.84 o 
 -15   4   6       42.31       71.61     14.52 o 
 -13   4   6        4.54        1.14      3.01 o 
 -12   4   6       66.85       64.79     13.45 o 
 -11   4   6       76.23      106.58     15.54 o 
 -10   4   6       86.51      113.14     15.66 o 
  -9   4   6        4.88        2.56      3.14 o 
  -8   4   6      128.81      115.79      9.68 o 
  -7   4   6      244.65      125.03     11.55 o 
  -6   4   6        6.02       10.53      2.93 o 
  -5   4   6       38.72       55.42      5.41 o 
  -4   4   6       21.22       32.32      3.97 o 
  -3   4   6       41.93       47.26      4.82 o 
  -2   4   6        5.02       10.87      3.01 o 
  -1   4   6       73.23      104.77      6.88 o 
   0   4   6        2.54       12.08      3.91 o 
   1   4   6       24.73       44.96      7.26 o 
   2   4   6       19.64       36.02      4.74 o 
   3   4   6      478.59      633.49     25.28 o 
   4   4   6      202.18      278.82     16.50 o 
   5   4   6       50.77       67.88      7.62 o 
   6   4   6       95.97      126.03      9.97 o 
   7   4   6       63.39       66.14      7.39 o 
   8   4   6       19.30       29.69      4.96 o 
   9   4   6      166.14      172.22     12.44 o 
  10   4   6      101.89       93.42     11.71 o 
  11   4   6       74.53       61.20      6.78 o 
  12   4   6        2.24        2.56      5.05 o 
 -16   5   6       17.02       25.98     11.22 o 
 -15   5   6        0.83        1.45      3.36 o 
 -14   5   6        1.25       -1.28      3.26 o 
 -13   5   6        0.00       -1.20      2.84 o 
 -12   5   6       17.35       29.81     10.20 o 
 -11   5   6       13.87        7.53      3.76 o 
 -10   5   6       69.15       88.18     14.71 o 
  -8   5   6       14.30        1.98      4.98 o 
  -7   5   6       50.81       38.12      6.02 o 
  -6   5   6       23.09       12.21      3.31 o 
  -5   5   6        0.46        1.56      2.13 o 
  -4   5   6        4.76        5.41      2.58 o 
  -3   5   6        9.66        9.34      2.99 o 
  -2   5   6       29.54       51.81      5.21 o 
  -1   5   6        0.72        3.45      2.50 o 
   0   5   6        3.70        6.92      3.01 o 
   1   5   6       40.98       57.17      5.67 o 
   2   5   6      230.84      319.42     14.80 o 
   3   5   6      217.98      272.28     13.33 o 
   4   5   6       32.57       41.37      5.22 o 
   5   5   6        0.82        0.06      2.97 o 
   6   5   6       27.61       23.73      5.51 o 
   7   5   6       32.73       35.60      6.36 o 
   8   5   6        2.70        3.96      3.56 o 
   9   5   6        3.16        4.62      3.37 o 
  10   5   6       45.04       56.98      6.85 o 
  11   5   6       15.34       14.57      4.58 o 
 -15   6   6        0.16        3.67      4.38 o 
 -14   6   6        0.92       -0.08      2.91 o 
 -13   6   6       16.10        9.61      4.62 o 
 -12   6   6       57.83       42.82     11.42 o 
 -11   6   6       30.37       24.04      7.29 o 
 -10   6   6        0.62        2.22      3.38 o 
  -9   6   6       39.51       41.58      6.81 o 
  -8   6   6      299.74      257.63     16.68 o 
  -7   6   6      116.76       84.55     22.82 o 
  -6   6   6       88.99      107.68      9.92 o 
  -5   6   6      300.07      373.64     19.03 o 
  -4   6   6      227.61      308.10     14.28 o 
  -3   6   6       10.77       10.08      3.08 o 
  -2   6   6       28.97       39.74      4.71 o 
  -1   6   6      238.24      321.02     14.56 o 
   0   6   6      246.58      347.74     15.59 o 
   1   6   6       15.73       22.36      4.12 o 
   2   6   6        2.35        2.40      2.71 o 
   3   6   6      110.13      148.58      9.18 o 
   4   6   6       52.18       74.27      8.26 o 
   5   6   6       85.99      131.77     10.68 o 
   6   6   6       94.71      123.88     10.51 o 
   7   6   6       62.04       73.17     10.02 o 
   8   6   6        4.43       12.69      6.18 o 
   9   6   6       27.17       42.42      7.14 o 
  10   6   6        0.11        0.48      3.70 o 
 -14   7   6       14.90        2.97      4.18 o 
 -13   7   6       74.10       54.16     19.11 o 
 -12   7   6       14.35        9.21      7.96 o 
 -11   7   6        7.45        6.11      4.30 o 
 -10   7   6       62.41       56.53      7.95 o 
  -9   7   6       54.14       55.09      8.66 o 
  -8   7   6       69.33       73.70      8.65 o 
  -7   7   6      123.27      149.98     18.11 o 
  -6   7   6      180.90      256.58     22.46 o 
  -5   7   6      155.51      176.26     20.04 o 
  -4   7   6        0.06        3.34      2.34 o 
  -3   7   6       71.15      104.98      8.25 o 
  -2   7   6      210.19      260.90     12.34 o 
  -1   7   6        3.24        6.47      2.88 o 
   0   7   6      150.90      174.78     14.59 o 
   1   7   6      181.10      262.06     12.81 o 
   2   7   6       36.46       46.27      5.28 o 
   3   7   6        4.38       12.99      4.63 o 
   4   7   6        8.99       13.98      4.69 o 
   5   7   6       23.54       31.45      6.14 o 
   6   7   6        1.69       -0.87      3.62 o 
   7   7   6       12.69       20.64      5.74 o 
   8   7   6       79.84      103.40     14.63 o 
 -11   8   6        5.51        7.32      4.75 o 
 -10   8   6        0.50       -1.58      3.52 o 
  -9   8   6        1.21       -1.32      3.36 o 
  -8   8   6       21.77       17.73      5.26 o 
  -7   8   6        8.60       10.25      4.17 o 
  -6   8   6       15.92       25.67      8.56 o 
  -5   8   6        0.68        0.17      4.49 o 
  -4   8   6        6.38       10.39      3.60 o 
  -3   8   6        4.69        9.20      3.45 o 
  -2   8   6        8.76        6.04      2.60 o 
  -1   8   6       55.67       73.19     10.69 o 
   0   8   6       35.10       53.93      5.67 o 
   1   8   6       10.12       16.88      3.76 o 
   2   8   6        3.51        2.24      3.23 o 
   3   8   6        9.02        6.78      3.90 o 
   4   8   6        3.76        9.24      4.40 o 
   5   8   6        7.81        2.34      4.14 o 
   6   8   6        0.04       -0.47      3.32 o 
  -8   9   6       15.93       22.45      5.97 o 
  -7   9   6        7.53       11.36      4.82 o 
  -6   9   6        1.79        2.38      5.44 o 
  -5   9   6        1.07        1.85      5.25 o 
  -4   9   6        1.19       12.07      7.11 o 
  -3   9   6        3.99        5.74      3.26 o 
  -2   9   6       23.82       31.78      5.84 o 
  -1   9   6        3.87        7.32      3.53 o 
   0   9   6        4.33        6.05      2.76 o 
   1   9   6        2.24        3.28      3.08 o 
   2   9   6        0.13       -1.85      2.94 o 
 -18   1   7       35.83       43.58      7.85 o 
 -17   1   7       33.29       34.29      7.02 o 
 -16   1   7       20.70       20.45      5.44 o 
 -15   1   7       30.08       35.71      6.29 o 
 -14   1   7      197.32      190.31     14.00 o 
 -13   1   7       10.81       18.41      4.70 o 
 -12   1   7       50.05       49.71      6.79 o 
 -11   1   7      220.63      251.86     19.28 o 
 -10   1   7       74.95       57.33     10.53 o 
  -9   1   7       25.31       27.83      5.00 o 
  -7   1   7     1656.57     1678.23     61.71 o 
  -6   1   7       34.82       35.57      3.89 o 
  -5   1   7     1586.06     1624.60     71.47 o 
  -4   1   7      421.45      346.93     17.42 o 
  -3   1   7      468.76      342.55     17.30 o 
  -2   1   7       50.73       77.33      6.23 o 
  -1   1   7      390.19      445.36     21.42 o 
   0   1   7      724.65      709.54     26.64 o 
   1   1   7      541.99      477.00     19.00 o 
   2   1   7       37.99       34.15      4.05 o 
   3   1   7      300.54      306.01     13.42 o 
   4   1   7      391.51      375.46     15.80 o 
   5   1   7       67.36       51.60      5.87 o 
   6   1   7      158.11      121.73      9.03 o 
   7   1   7       76.46       54.78      5.63 o 
   8   1   7       63.27       46.99      8.08 o 
   9   1   7        5.92        2.26      2.82 o 
  10   1   7       44.22       12.22      8.25 o 
  11   1   7        0.37        0.76      5.56 o 
  12   1   7       10.66       -2.23      4.66 o 
 -18   2   7        4.66        5.98      4.35 o 
 -17   2   7       23.76       33.68      6.68 o 
 -16   2   7      118.56      127.37     11.61 o 
 -15   2   7       18.76       13.65      4.69 o 
 -14   2   7       13.31       16.87      5.11 o 
 -13   2   7      115.98      150.84     12.19 o 
 -12   2   7      236.08      251.85     16.77 o 
 -11   2   7       88.94      100.95     14.71 o 
  -9   2   7      158.25      163.66     16.22 o 
  -8   2   7        1.93       -0.51      2.79 o 
  -6   2   7       88.45       95.23      7.69 o 
  -5   2   7       90.33       90.09      6.92 o 
  -4   2   7       84.48      104.09      7.59 o 
  -3   2   7       18.90       25.71      4.32 o 
  -2   2   7      897.80     1039.62     45.57 o 
  -1   2   7       63.22       70.11      5.44 o 
   0   2   7       13.07        3.08      2.19 o 
   1   2   7      417.08      464.54     19.00 o 
   2   2   7      337.90      395.98     16.83 o 
   3   2   7       80.62       74.10      6.74 o 
   4   2   7       20.18       22.66      5.05 o 
   5   2   7      513.93      507.49     20.86 o 
   6   2   7      210.79      232.57     19.19 o 
   7   2   7       18.68        8.53      3.69 o 
   8   2   7       15.97       11.53      3.94 o 
   9   2   7      255.40      227.23     14.57 o 
  10   2   7       27.72       14.97      6.39 o 
  11   2   7       11.72        6.33      6.51 o 
 -17   3   7       36.82       67.91     14.78 o 
 -16   3   7        9.55       15.40      8.46 o 
 -15   3   7       15.67       28.12     10.55 o 
 -14   3   7        4.33        3.59      9.90 o 
 -13   3   7       19.11       33.37     10.67 o 
 -12   3   7        1.28       -0.76      2.81 o 
 -10   3   7        0.90        0.45      2.58 o 
  -9   3   7       46.82       51.25      7.74 o 
  -8   3   7       22.37       11.41      3.80 o 
  -7   3   7        6.42        4.50      2.15 o 
  -6   3   7       11.76       11.37      7.11 o 
  -5   3   7      221.15      190.50     28.90 o 
  -4   3   7       67.56       75.84      6.58 o 
  -3   3   7      170.81      203.73     10.33 o 
  -2   3   7        3.21        0.27      2.13 o 
  -1   3   7       45.06       85.43      6.37 o 
   0   3   7       20.08       28.19      4.27 o 
   1   3   7      215.27      271.23     12.94 o 
   2   3   7       38.69       41.10      4.87 o 
   3   3   7        2.26        2.51      2.61 o 
   4   3   7      161.16      203.42     18.82 o 
   5   3   7      115.89      135.68     10.43 o 
   6   3   7       11.26       12.41      4.22 o 
   7   3   7       24.77       26.08      5.42 o 
   8   3   7       13.43       11.51      3.65 o 
   9   3   7       50.67       42.71      5.86 o 
  10   3   7       98.05       97.18      9.45 o 
  11   3   7       14.71       12.55      5.63 o 
 -17   4   7        7.59       12.93      8.77 o 
 -16   4   7       35.65       59.37     14.33 o 
 -15   4   7        2.39       -3.47      4.78 o 
 -14   4   7        4.19        1.15      3.24 o 
 -13   4   7       17.34        6.04     10.67 o 
 -12   4   7       35.36       10.55     14.64 o 
 -11   4   7       18.59       11.58     11.85 o 
 -10   4   7      201.12      135.12     14.78 o 
  -9   4   7      112.45      100.33     15.54 o 
  -8   4   7        8.59        4.74      2.38 o 
  -7   4   7        0.74        1.83      1.77 o 
  -6   4   7      238.69      280.27     35.17 o 
  -5   4   7       97.61      107.28      8.15 o 
  -4   4   7       30.53       37.25      4.56 o 
  -3   4   7       49.75       56.99      5.68 o 
  -2   4   7      714.85      881.39     39.13 o 
  -1   4   7       41.58       51.03      5.62 o 
   0   4   7        6.01        6.94      3.26 o 
   1   4   7       95.07      123.75      8.34 o 
   2   4   7      118.28      154.46      9.45 o 
   3   4   7       26.68       28.98      4.63 o 
   4   4   7        2.01        5.27      2.98 o 
   5   4   7      152.93      200.42     17.07 o 
   6   4   7       23.80       34.97      6.23 o 
   7   4   7        0.91        0.82      3.38 o 
   8   4   7        4.12        6.64      3.97 o 
   9   4   7       53.52       50.68      6.48 o 
  10   4   7        0.57        3.23      3.53 o 
 -16   5   7        6.46        7.34      8.08 o 
 -15   5   7       75.77       86.92     16.92 o 
 -14   5   7       64.73       79.55     16.00 o 
 -13   5   7       17.80       26.65      6.36 o 
 -12   5   7       11.42        2.06      3.10 o 
 -10   5   7       51.84       54.32     16.42 o 
  -9   5   7       80.64       60.87     13.98 o 
  -8   5   7       65.28       48.11     14.05 o 
  -7   5   7      117.05      121.43     12.92 o 
  -6   5   7       85.83       88.32      7.37 o 
  -5   5   7        3.45        0.93      2.77 o 
  -4   5   7      175.26      236.74     11.82 o 
  -3   5   7      333.00      455.29     19.29 o 
  -2   5   7        0.21        2.42      2.75 o 
  -1   5   7      237.91      355.30     16.26 o 
   0   5   7       77.11      107.12      7.77 o 
   1   5   7        2.76        3.14      3.02 o 
   2   5   7       70.76       99.48      7.74 o 
   3   5   7       92.07      153.98     14.07 o 
   4   5   7        1.00        2.23      2.89 o 
   5   5   7       25.30       44.11      7.04 o 
   6   5   7       83.25      107.61     10.22 o 
   7   5   7       84.92      111.08     10.40 o 
   8   5   7       26.10       25.12      6.02 o 
   9   5   7       27.22       35.93      6.94 o 
 -14   6   7        2.51       -0.14      3.55 o 
 -13   6   7       24.29       13.01      9.48 o 
 -12   6   7       32.83       20.91      8.94 o 
 -11   6   7        0.43       -1.03      3.35 o 
 -10   6   7        3.16        4.66      3.71 o 
  -9   6   7        3.62        4.76      3.55 o 
  -8   6   7       62.41       46.38      6.97 o 
  -7   6   7        3.30        1.24      4.75 o 
  -6   6   7        1.48        4.20      2.83 o 
  -5   6   7        6.17        7.22      2.92 o 
  -4   6   7        0.16       -1.03      2.26 o 
  -3   6   7        2.52        6.10      3.17 o 
  -2   6   7        2.45        4.39      2.96 o 
  -1   6   7       15.22       18.06      4.15 o 
   0   6   7        2.41        6.63      3.27 o 
   1   6   7       41.05       60.67      7.69 o 
   2   6   7       32.07       53.99      6.30 o 
   3   6   7        0.96        3.10      3.17 o 
   4   6   7        5.43        7.85      4.35 o 
   5   6   7       22.11       28.56      6.34 o 
   6   6   7       41.78       58.35      8.22 o 
   7   6   7        0.16        0.82      3.93 o 
   8   6   7       10.48        9.12      6.49 o 
 -12   7   7        0.34        1.93      3.83 o 
 -11   7   7       13.36        9.57      4.76 o 
 -10   7   7       13.51       22.63      5.90 o 
  -9   7   7        0.47        0.62      3.46 o 
  -8   7   7       27.02       30.34      6.48 o 
  -7   7   7        7.29        8.34      5.66 o 
  -6   7   7       21.53       17.02      7.01 o 
  -5   7   7       14.96       21.53      3.79 o 
  -4   7   7        7.27        9.92      5.11 o 
  -3   7   7        2.96        4.34      2.86 o 
  -2   7   7        0.10        0.30      2.54 o 
  -1   7   7        1.73        0.89      2.78 o 
   0   7   7        2.03        4.50      3.12 o 
   1   7   7        2.40        5.38      3.28 o 
   2   7   7       13.13       25.27      4.85 o 
   3   7   7        2.25        3.02      4.16 o 
   4   7   7        0.50        0.64      4.07 o 
   5   7   7        0.72        1.14      3.68 o 
   6   7   7        0.91        3.62      4.36 o 
 -10   8   7        8.92       17.26      5.64 o 
  -9   8   7       31.12       32.96      7.02 o 
  -8   8   7       62.97       78.81     11.34 o 
  -7   8   7        0.03        1.87      3.30 o 
  -6   8   7       81.49      121.24     15.24 o 
  -5   8   7       31.25       49.03     10.93 o 
  -4   8   7        0.02       -1.46      2.66 o 
  -3   8   7        5.24        6.27      2.89 o 
  -2   8   7       14.91       21.89      4.18 o 
  -1   8   7       13.85       19.37      4.15 o 
   0   8   7        0.05        1.45      2.94 o 
   1   8   7       25.52       41.07      5.45 o 
   2   8   7       24.53       43.64      6.81 o 
   3   8   7        0.91        4.01      4.15 o 
 -18   0   8       27.48       29.50      9.77 o 
 -17   0   8       24.80       18.87      7.70 o 
 -16   0   8        6.72        5.23      5.25 o 
 -15   0   8       19.87       28.50      8.41 o 
 -14   0   8       56.97       38.48      9.27 o 
 -13   0   8       27.57       16.40      6.49 o 
  -9   0   8        2.16        1.06      2.38 o 
  -7   0   8       53.08       43.67      7.88 o 
  -6   0   8       53.85       57.15      9.45 o 
  -5   0   8      165.48      144.94     10.21 o 
  -4   0   8     1846.28     1596.08     95.83 o 
  -3   0   8     1481.93     1359.56     82.62 o 
  -2   0   8      381.00      380.13     27.12 o 
  -1   0   8      192.12      228.20     18.35 o 
   0   0   8      729.23      622.59     41.17 o 
   1   0   8      287.51      317.90     23.74 o 
   2   0   8      260.34      235.45     18.94 o 
   3   0   8      130.34      139.12     13.36 o 
   6   0   8       73.20       42.13     11.85 o 
   7   0   8        9.76        5.71      3.41 o 
   8   0   8       98.75       86.23     11.31 o 
 -17   1   8        0.14        2.84      3.77 o 
 -16   1   8       11.99       15.89      5.06 o 
 -15   1   8       45.65       43.39      6.98 o 
 -14   1   8       27.88       27.54      5.67 o 
 -13   1   8       27.24       32.01      6.07 o 
 -12   1   8       11.99       13.22      4.27 o 
 -11   1   8        4.94       -1.18      2.02 o 
 -10   1   8       46.26       46.47     10.27 o 
  -7   1   8       33.70       54.21      6.38 o 
  -6   1   8      206.80      199.10     12.62 o 
  -5   1   8      784.57      611.76     86.16 o 
  -4   1   8      165.87      173.68     10.93 o 
  -3   1   8       30.22       44.28      9.00 o 
  -2   1   8      137.44      119.94     11.68 o 
  -1   1   8      397.07      354.02     18.34 o 
   0   1   8       19.69       40.09      5.29 o 
   1   1   8      229.32      227.87     13.15 o 
   2   1   8      161.87      141.62      8.12 o 
   3   1   8       94.88       72.32      6.02 o 
   4   1   8       23.25       23.81      3.94 o 
   5   1   8        9.38        6.97      2.61 o 
   6   1   8       10.30        9.16      2.99 o 
   7   1   8        9.30        9.59      3.14 o 
   8   1   8       59.45       52.10      7.04 o 
   9   1   8       69.77       55.90     10.05 o 
 -17   2   8        3.12        5.85      6.44 o 
 -16   2   8        0.06        3.57      5.97 o 
 -15   2   8       34.47       41.50     11.31 o 
 -14   2   8       41.34       41.71     11.19 o 
 -13   2   8       61.79       66.72     13.36 o 
 -12   2   8        0.45        1.87      3.16 o 
 -11   2   8       43.11       61.18     12.19 o 
 -10   2   8        5.55       -0.25      2.28 o 
  -8   2   8      317.19      247.03     24.26 o 
  -7   2   8        0.06        0.23      2.07 o 
  -6   2   8      136.30      152.31     10.14 o 
  -5   2   8      318.75      184.63     16.90 o 
  -4   2   8      216.27      207.76     12.47 o 
  -3   2   8      228.70      247.88     14.22 o 
  -2   2   8        5.09       -0.82      2.60 o 
  -1   2   8      216.61      226.98     13.53 o 
   0   2   8      218.46      209.69     10.81 o 
   1   2   8       57.77       74.17      5.95 o 
   2   2   8      101.35      102.86      6.97 o 
   3   2   8        6.13       12.65      3.62 o 
   4   2   8       34.82       35.64      4.80 o 
   5   2   8        9.63       10.32      3.24 o 
   6   2   8        0.00        1.87      2.34 o 
   7   2   8        0.05        1.90      3.02 o 
   8   2   8        6.52        6.56      3.92 o 
   9   2   8       67.08       61.26      7.95 o 
  10   2   8       13.35        8.52      5.31 o 
 -17   3   8        0.03        2.71      6.92 o 
 -16   3   8       36.26       50.10     13.41 o 
 -15   3   8       74.37      126.16     19.78 o 
 -14   3   8       15.89        7.48     12.16 o 
 -11   3   8       34.29       55.29     12.24 o 
 -10   3   8        6.07        7.24      3.45 o 
  -9   3   8      408.58      207.69     18.94 o 
  -8   3   8      246.50      278.09     23.19 o 
  -7   3   8        0.02       -1.60      1.87 o 
  -6   3   8       35.12       35.40      5.30 o 
  -5   3   8      565.98      603.08     28.94 o 
  -4   3   8       52.63       66.22      7.11 o 
  -3   3   8       63.93       87.29      7.76 o 
  -2   3   8       80.47       89.85      6.83 o 
  -1   3   8      573.93      659.64     26.41 o 
   0   3   8       54.87       88.57      6.93 o 
   1   3   8      174.94      273.64     13.53 o 
   2   3   8       73.21      111.19      7.76 o 
   3   3   8        1.95        6.16      2.96 o 
   4   3   8       36.58       40.60      5.45 o 
   5   3   8      199.44      220.87     14.88 o 
   6   3   8      240.90      234.62     15.59 o 
   7   3   8        8.89        8.73      4.39 o 
   8   3   8       33.79       33.80      6.48 o 
   9   3   8       63.32       50.06      9.13 o 
 -16   4   8        5.87        8.25      7.56 o 
 -15   4   8       19.88       33.32     12.10 o 
 -12   4   8       33.28       43.57     11.98 o 
 -11   4   8        7.08       -1.62      3.03 o 
 -10   4   8       53.50       80.93     14.09 o 
  -9   4   8      206.00      219.10     19.11 o 
  -8   4   8       19.11       25.91      4.01 o 
  -7   4   8       31.91       36.13      5.85 o 
  -6   4   8       61.47       79.07      9.63 o 
  -5   4   8       29.40       31.31      9.94 o 
  -4   4   8       82.41      115.29      9.10 o 
  -3   4   8      209.38      295.16     14.39 o 
  -2   4   8       15.61       12.65      3.98 o 
  -1   4   8        0.01        1.01      2.93 o 
   0   4   8       40.02       59.72      6.51 o 
   1   4   8        4.16        6.25      3.39 o 
   2   4   8       22.95       29.76      5.14 o 
   3   4   8       32.00       47.51      6.11 o 
   4   4   8       29.75       47.54      6.13 o 
   5   4   8       10.98        8.60      4.64 o 
   6   4   8       30.93       30.34      7.75 o 
   7   4   8      155.30      162.04     12.83 o 
   8   4   8       52.88       60.35      8.41 o 
 -15   5   8        4.84        0.76      4.16 o 
 -14   5   8        8.08        3.09      4.50 o 
 -13   5   8        0.03       -1.03      3.37 o 
 -12   5   8       12.05        1.19      6.96 o 
 -11   5   8       38.19       49.82     12.00 o 
 -10   5   8        5.03        2.86      3.15 o 
  -9   5   8        0.76        1.64      3.11 o 
  -8   5   8        5.82        2.80      3.15 o 
  -7   5   8       38.82       22.51      4.56 o 
  -6   5   8       16.51       20.78      4.51 o 
  -5   5   8       18.11       18.66      4.59 o 
  -4   5   8       18.15       31.14      5.68 o 
  -3   5   8        1.45       -3.28      2.57 o 
  -2   5   8       23.28       37.40      5.47 o 
  -1   5   8       29.76       40.31      6.79 o 
   0   5   8        5.98        8.82      3.83 o 
   1   5   8        6.07        6.19      3.92 o 
   2   5   8       41.92       60.89      7.18 o 
   3   5   8       36.18       41.76      6.25 o 
   4   5   8       45.93       49.93      7.82 o 
   5   5   8       43.44       60.36      8.51 o 
   6   5   8        5.45        7.99      4.69 o 
   7   5   8        1.87        0.85      4.37 o 
 -13   6   8       12.63       12.32      5.28 o 
 -12   6   8        6.92        1.79      5.26 o 
 -11   6   8       13.10        4.46      3.92 o 
 -10   6   8       78.99       60.46     23.60 o 
  -9   6   8       88.29       67.87     11.08 o 
  -8   6   8       13.54       10.62      4.34 o 
  -7   6   8       41.39       40.17      9.75 o 
  -6   6   8       21.21       26.75      4.98 o 
  -5   6   8       22.62       27.84     12.31 o 
  -4   6   8      140.03      199.74     11.10 o 
  -3   6   8       12.73       14.25      4.17 o 
  -2   6   8       38.20       60.28      6.68 o 
  -1   6   8       11.04       24.58      5.01 o 
   0   6   8       54.18       94.22      8.38 o 
   1   6   8       12.95       16.38      4.59 o 
   2   6   8        4.58        2.74      3.59 o 
   3   6   8       24.75       30.34      6.80 o 
   4   6   8       56.55       53.58      8.33 o 
   5   6   8       16.52       15.75      5.97 o 
   6   6   8       29.70       32.47      6.91 o 
 -11   7   8       18.71       24.73      6.64 o 
 -10   7   8       14.14        8.90      4.79 o 
  -9   7   8       74.54       73.92      9.30 o 
  -8   7   8       10.34       11.88      5.17 o 
  -7   7   8        3.78        5.18      5.97 o 
  -6   7   8        3.86        1.26      5.32 o 
  -5   7   8       97.40      125.36      9.80 o 
  -4   7   8      112.66      175.26     10.17 o 
  -3   7   8        2.72        6.27      3.52 o 
  -2   7   8       77.47      118.99     13.93 o 
  -1   7   8       19.62       27.67      5.08 o 
   0   7   8        0.64       -0.96      3.09 o 
   1   7   8       43.55       55.86      6.75 o 
   2   7   8       39.73       58.61      8.38 o 
   3   7   8       28.78       39.49      7.60 o 
  -7   8   8        1.66        2.57      3.63 o 
  -6   8   8        2.63        3.09      6.06 o 
  -5   8   8        1.33        3.92      6.75 o 
  -4   8   8        8.90       12.58      4.62 o 
  -3   8   8       64.46       84.52      7.07 o 
  -2   8   8       14.29       18.22      4.18 o 
  -1   8   8        4.33        6.03      3.55 o 
 -16   1   9        3.62        4.63      5.89 o 
 -15   1   9        0.45        1.26      4.85 o 
 -14   1   9        9.90        2.09      5.04 o 
 -13   1   9       13.98       12.60      7.27 o 
 -12   1   9       17.70        7.19     11.92 o 
  -8   1   9       11.13        3.77      2.60 o 
  -7   1   9     1118.95     1056.87     39.59 o 
  -6   1   9      320.83      308.95     18.47 o 
  -5   1   9        3.22       14.67      4.25 o 
  -4   1   9       56.35       43.19      5.85 o 
  -3   1   9      567.30      451.20     22.82 o 
  -2   1   9      261.92      329.33     31.73 o 
  -1   1   9       34.50       29.87      5.20 o 
   0   1   9       97.36      103.94      8.30 o 
   1   1   9      447.49      359.02     19.10 o 
   2   1   9       29.40       39.53      5.66 o 
   3   1   9       20.95       19.41      4.54 o 
   4   1   9       39.06       40.33      4.98 o 
   5   1   9      108.15       81.31      6.57 o 
   6   1   9       10.28       10.18      3.33 o 
   7   1   9      226.72      173.92     17.79 o 
   8   1   9       64.11       52.52      7.45 o 
 -16   2   9       31.38       27.86      9.86 o 
 -15   2   9       92.89       90.46     15.78 o 
 -14   2   9       11.35       16.00      8.49 o 
 -13   2   9       24.70       40.38     11.10 o 
 -11   2   9      123.50       51.63      9.86 o 
  -9   2   9        2.35        0.04      2.04 o 
  -8   2   9       85.35       79.15     12.89 o 
  -7   2   9       79.19       41.48      5.86 o 
  -6   2   9       12.39        8.98      2.81 o 
  -5   2   9        0.04        0.66      2.87 o 
  -4   2   9      155.65      179.74     11.88 o 
  -3   2   9        1.92        0.97      2.89 o 
  -2   2   9      171.50      136.47     10.04 o 
  -1   2   9       26.17       25.12      5.29 o 
   0   2   9       52.08       79.76      8.21 o 
   1   2   9        1.29        0.31      2.24 o 
   2   2   9      123.15      125.61      8.26 o 
   3   2   9      110.53      121.61      8.21 o 
   4   2   9       10.06        8.50      3.30 o 
   5   2   9        4.97       11.29      4.87 o 
   6   2   9       71.59       65.86      6.70 o 
   7   2   9       84.66       60.27      8.03 o 
   8   2   9        0.07       -1.26      3.71 o 
 -15   3   9       17.59       21.53      9.96 o 
 -14   3   9        6.36        0.63      3.69 o 
 -13   3   9       59.07       73.68     15.05 o 
 -12   3   9       18.55        2.08     12.50 o 
 -11   3   9        0.28        2.37      3.07 o 
 -10   3   9        1.88        5.04      4.43 o 
  -9   3   9        4.10        1.98      2.39 o 
  -8   3   9        2.60        0.64      2.32 o 
  -7   3   9       32.62       23.12      4.78 o 
  -6   3   9        8.29       14.81      4.32 o 
  -5   3   9       99.45      108.44     13.66 o 
  -4   3   9        3.09        2.93      3.36 o 
  -3   3   9       63.26       81.30      9.31 o 
  -2   3   9       27.66       40.82      6.64 o 
  -1   3   9       55.17       80.23      8.67 o 
   0   3   9        2.36        2.80      2.94 o 
   1   3   9        0.60        0.86      2.63 o 
   2   3   9        0.63       -0.48      2.55 o 
   3   3   9       41.44       42.93      5.85 o 
   4   3   9       10.83       10.63      4.03 o 
   5   3   9        1.94        1.03      3.09 o 
   6   3   9        9.98       14.02      5.31 o 
   7   3   9        0.23       -1.47      3.35 o 
 -14   4   9        3.84        3.14      4.65 o 
 -13   4   9        6.50        1.61      3.56 o 
 -12   4   9       37.66       12.08     14.61 o 
 -11   4   9       24.70        7.83      8.13 o 
 -10   4   9       26.53       12.49      8.12 o 
  -9   4   9        8.17        3.31      3.35 o 
  -8   4   9       55.18       56.98     11.75 o 
  -7   4   9       22.63       21.12      3.99 o 
  -6   4   9       41.32       35.14      9.45 o 
  -5   4   9       37.79       35.61      7.97 o 
  -4   4   9      213.80      247.17     15.53 o 
  -3   4   9        2.00        2.45      3.68 o 
  -2   4   9      116.70      147.95      9.78 o 
  -1   4   9       19.82       25.48      5.47 o 
   0   4   9       51.34       68.69      7.50 o 
   1   4   9        0.64        3.74      3.50 o 
   2   4   9       60.90       66.78      9.06 o 
   3   4   9       52.34       86.29     10.86 o 
   4   4   9        0.16        6.18      3.72 o 
   5   4   9        6.40       11.02      5.37 o 
   6   4   9       10.20       11.48      5.44 o 
 -13   5   9       88.36      109.03     18.52 o 
 -12   5   9       33.01       45.26     11.81 o 
 -11   5   9       32.37       23.61      6.29 o 
 -10   5   9       61.36       37.17     26.29 o 
  -9   5   9       36.44       39.68      7.01 o 
  -8   5   9        6.02        4.45      3.80 o 
  -7   5   9       24.59       33.73      9.48 o 
  -6   5   9       53.88       59.24      7.19 o 
  -5   5   9       85.58       85.26      8.65 o 
  -4   5   9        1.07        4.93      3.97 o 
  -3   5   9      240.07      294.08     17.92 o 
  -2   5   9       76.00      135.86      9.71 o 
  -1   5   9       38.62       71.67      7.73 o 
   0   5   9       34.19       45.49      6.64 o 
   1   5   9       59.83       75.16     14.41 o 
   2   5   9        8.48       16.43      5.04 o 
   3   5   9       61.63       95.26     13.55 o 
   4   5   9       47.07       61.46     13.26 o 
   5   5   9       16.84       17.11      6.07 o 
 -11   6   9       23.04       18.84      5.85 o 
 -10   6   9       14.29        7.28      4.53 o 
  -9   6   9        0.55        1.11      3.56 o 
  -8   6   9        7.80        8.93      4.59 o 
  -7   6   9        3.36        2.47      5.40 o 
  -6   6   9        0.03        0.21      3.47 o 
  -5   6   9        0.36       -3.22      3.26 o 
  -4   6   9        2.11       -2.24      3.36 o 
  -3   6   9        3.15        1.16      3.47 o 
  -2   6   9        0.01       -1.08      3.27 o 
  -1   6   9       15.91       28.27      6.94 o 
   0   6   9        0.73        5.32      4.32 o 
   1   6   9        3.37        2.26      4.10 o 
   2   6   9       13.48       20.79      6.99 o 
   3   6   9        9.01        9.57      6.08 o 
  -7   7   9       12.41       24.48      8.79 o 
  -6   7   9       15.51       18.94      7.99 o 
  -5   7   9        5.41        6.28      4.40 o 
  -4   7   9       23.53       34.77      9.66 o 
  -3   7   9        0.71       -2.91      3.15 o 
  -2   7   9        4.96        7.32      4.44 o 
  -1   7   9       12.56       16.93      4.94 o 
 -12   0  10       10.08       -2.66      4.61 o 
  -8   0  10        0.11        3.02      5.21 o 
  -7   0  10        0.55       -1.95      3.49 o 
  -6   0  10      124.90      110.86     12.76 o 
  -5   0  10       24.37       17.09      6.73 o 
  -4   0  10        2.20       -0.69      3.64 o 
  -3   0  10       63.91       43.90      9.10 o 
  -2   0  10      330.95      284.58     23.10 o 
  -1   0  10        0.66        0.86      3.83 o 
   0   0  10       30.43       27.60      7.44 o 
   1   0  10       16.73       18.73      6.47 o 
   2   0  10       11.34       16.50      6.27 o 
   3   0  10       12.30       21.63      6.80 o 
   4   0  10       79.79       79.39     11.60 o 
   5   0  10       43.51       26.34      7.42 o 
   6   0  10       11.96        7.27      5.16 o 
 -15   1  10        6.19       10.70      7.11 o 
 -14   1  10       44.07       32.78      9.65 o 
 -13   1  10       15.57       12.36      6.82 o 
 -12   1  10        0.38       -4.23      2.94 o 
 -11   1  10        6.70       -0.06      2.62 o 
 -10   1  10        0.47        0.60      2.69 o 
  -9   1  10       97.22       46.63      8.09 o 
  -8   1  10      142.39       80.29     12.05 o 
  -7   1  10      120.98       99.38     12.45 o 
  -6   1  10       18.46       15.54      4.41 o 
  -5   1  10       69.17       71.72     13.96 o 
  -4   1  10      119.41      127.33     10.02 o 
  -3   1  10       51.56       52.92      6.92 o 
  -2   1  10       10.62        8.18      3.97 o 
  -1   1  10      210.62      179.41     12.14 o 
   0   1  10      132.28      127.91      9.87 o 
   1   1  10       19.27       15.71      5.05 o 
   2   1  10        0.48       -0.32      2.71 o 
   3   1  10       42.67       33.27      5.75 o 
   4   1  10       19.11       18.61      5.60 o 
   5   1  10        9.73       11.15      4.20 o 
   6   1  10       22.61       25.73      5.54 o 
 -14   2  10       19.22       23.20      9.06 o 
 -13   2  10       31.66       18.41     14.55 o 
 -12   2  10        8.94        2.04      3.74 o 
 -11   2  10        1.71        1.62      3.34 o 
 -10   2  10        1.21       -0.99      2.25 o 
  -9   2  10        7.92        2.17      2.56 o 
  -8   2  10        0.20       -0.16      2.32 o 
  -7   2  10        1.00        0.87      2.38 o 
  -6   2  10       22.63       15.23      3.58 o 
  -5   2  10       15.24       12.16      4.41 o 
  -4   2  10       19.13       29.89      5.89 o 
  -3   2  10        0.06        0.48      3.22 o 
  -2   2  10       25.07       29.50      5.85 o 
  -1   2  10       33.61       33.04      6.26 o 
   0   2  10       36.60       39.96      6.58 o 
   1   2  10        9.75       14.98      4.53 o 
   2   2  10        2.67        2.00      3.41 o 
   3   2  10        5.46        7.64      3.96 o 
   4   2  10        2.07        3.91      3.11 o 
   5   2  10        7.33       10.35      3.95 o 
 -14   3  10       51.58       58.14     13.81 o 
 -13   3  10        5.87        1.48      6.56 o 
 -12   3  10       53.71       46.31      7.97 o 
 -11   3  10      164.00       71.42     12.22 o 
 -10   3  10      115.27      115.16     15.81 o 
  -9   3  10        4.80        3.84      2.53 o 
  -8   3  10       29.84       32.14      4.73 o 
  -7   3  10       54.36       45.42      5.93 o 
  -6   3  10        6.88       12.39      4.72 o 
  -5   3  10      108.25       98.93      9.51 o 
  -4   3  10      135.58      155.96     15.33 o 
  -3   3  10      123.88      126.59     10.45 o 
  -2   3  10        0.20       -1.95      3.55 o 
  -1   3  10      103.45      125.09     10.63 o 
   0   3  10       16.24       32.71      6.50 o 
   1   3  10        1.99        4.85      3.23 o 
   2   3  10       31.72       39.72      7.13 o 
   3   3  10      103.93       97.58     18.03 o 
   4   3  10       31.58       31.89      5.64 o 
 -12   4  10       84.09       65.79     13.50 o 
 -11   4  10        7.74        0.40      3.45 o 
 -10   4  10       21.24       14.83      5.26 o 
  -9   4  10       47.62       37.04      6.83 o 
  -8   4  10       20.01       21.92      4.19 o 
  -7   4  10        1.46        0.19      2.15 o 
  -6   4  10       15.29       17.92      5.11 o 
  -5   4  10        6.34        4.09      4.03 o 
  -4   4  10        2.74        4.34      4.14 o 
  -3   4  10        2.86        4.86      4.41 o 
  -2   4  10        1.92       -0.37      3.90 o 
  -1   4  10        0.00        0.01      4.23 o 
   0   4  10       27.11       29.41      6.09 o 
   1   4  10       51.63       72.30     10.05 o 
   2   4  10       47.44       64.80      7.62 o 
   3   4  10       16.54       21.61      5.20 o 
 -10   5  10        4.54        2.21      3.44 o 
  -9   5  10       21.12        3.69      3.82 o 
  -8   5  10        1.01       -1.53      4.83 o 
  -7   5  10        0.13        4.41      2.71 o 
  -6   5  10        0.99       -2.56      3.06 o 
  -5   5  10        4.49       10.36      4.67 o 
  -4   5  10       34.47       41.22      7.38 o 
  -3   5  10        2.95        0.37      4.04 o 
  -2   5  10        6.47       12.44      5.31 o 
  -1   5  10        0.06        0.51      4.19 o 
   0   5  10        8.54       13.90      5.17 o 
   1   5  10        2.45        2.54      4.26 o 
  -7   6  10        9.82       11.24      4.32 o 
  -6   6  10       75.57       96.96      9.56 o 
  -5   6  10        7.34        5.86      4.64 o 
  -4   6  10       21.09       37.88      7.58 o 
  -3   6  10       27.89       30.67      7.09 o 
 -11   1  11       20.65        7.60      4.28 o 
  -9   1  11       25.08       10.03      5.74 o 
  -8   1  11       25.33       20.11     15.19 o 
  -7   1  11       11.30        5.32      7.32 o 
  -6   1  11       35.83       32.21      6.07 o 
  -5   1  11      139.69      126.17     10.43 o 
  -4   1  11        0.01        0.94      3.61 o 
  -3   1  11       19.42       15.93      4.89 o 
  -2   1  11        2.33        5.82      3.81 o 
  -1   1  11       13.65       13.50      6.39 o 
   0   1  11        1.09        1.60      3.16 o 
   1   1  11       10.29        2.43      3.51 o 
   2   1  11       58.04       65.59      8.09 o 
 -12   2  11       12.51        2.78      5.28 o 
 -11   2  11       89.01       41.48     10.48 o 
  -9   2  11        7.09       -0.90      3.41 o 
  -8   2  11       15.24        7.58      4.02 o 
  -7   2  11       37.80       28.76      6.20 o 
  -6   2  11       10.62        9.58      7.56 o 
  -5   2  11        1.45       -3.54      3.30 o 
  -4   2  11       11.17       12.72      4.90 o 
  -3   2  11        2.70        4.75      3.88 o 
  -2   2  11        1.23        6.67      4.24 o 
  -1   2  11       35.31       19.28      5.60 o 
   0   2  11       36.82       47.70      7.36 o 
   1   2  11        0.21        0.10      3.20 o 
   2   2  11       11.49       11.99      4.52 o 
 -11   3  11        0.37       -1.21      3.24 o 
 -10   3  11        0.08       -2.40      4.23 o 
  -9   3  11       11.17        7.55      3.37 o 
  -8   3  11        7.42        5.07      3.25 o 
  -7   3  11        8.85       10.18      5.59 o 
  -6   3  11       37.16       31.85      6.65 o 
  -5   3  11       28.05       26.84      6.34 o 
  -4   3  11       57.28       69.27     11.79 o 
  -3   3  11        5.28        7.70      4.54 o 
  -2   3  11      159.98      191.55     14.12 o 
  -1   3  11       67.83       80.01      9.74 o 
   0   3  11        0.36        1.23      4.06 o 
  -9   4  11        5.90        4.32      3.66 o 
  -8   4  11        8.88        8.08      3.37 o 
  -7   4  11       18.13       15.65      4.33 o 
  -6   4  11        5.02        2.63      4.32 o 
  -5   4  11        2.39        4.55      4.32 o 
  -4   4  11        9.61       13.84      6.06 o 
  -3   4  11        6.08        5.41      4.87 o 
  -2   4  11       13.02       19.49      8.97 o 
  -8   0  12       18.53        3.52      5.02 o 
  -7   0  12        4.61        3.83      5.89 o 
  -6   0  12        0.01       -1.74      5.25 o 
  -5   0  12        0.32       -2.85      5.40 o 
  -4   0  12       50.32       49.91     11.31 o 
  -3   0  12        0.33       -6.04      5.04 o 
  -7   1  12       34.49       35.16      6.91 o 
  -6   1  12       50.58       50.38      7.95 o 
  -5   1  12       11.35       10.10      4.96 o 
  -4   1  12       26.30       28.52      6.69 o 
                                                 
